# Supplementary material for: Somatic mutations in 3929 HPV positive cervical cells associated with infection outcome and HPV type
Source: Nat Commun. 2024 Sep 12;15:7895. doi: 10.1038/s41467-024-51713-y (PMC11393421; doi:10.1038/s41467-024-51713-y)
Supplement: Supplementary file 4 — Supplementary Data 1 [file 41467_2024_51713_MOESM4_ESM.xlsx]

## Sheet: Data 1
Supplementary Data 1. Individual sample coverage metrics across the 20 genes targeted by our panel for all 3,929 single time-point and serial samples.
Sample#	Average coverage	Standard deviation	Median coverage	Total coverage across all genes
sample1	33724.1	15742.9	33749.7	2.7911e+07
sample2	17363.3	7739	17038.2	1.40906e+07
sample3	15394.8	5770.8	15477.4	4.61846e+07
sample4	13756.7	6855.8	14398.5	4.29652e+07
sample5	13608.6	8270.9	14885.6	4.44187e+07
sample6	12896.7	7650.1	13978.2	41710881
sample7	12828.7	5419.3	12846.2	1.06238e+07
sample8	11889.9	4523.1	11893.7	3.54908e+07
sample9	11439.3	4890.5	11717.2	34963991
sample10	10694.5	4527.9	10857.2	3.23978e+07
sample11	10624.6	4434.4	10766	3.21257e+07
sample12	10547.9	4553.7	10109.8	8.36084e+06
sample13	10386	4211.5	10493.4	3.13124e+07
sample14	10331.6	3965.7	10319	3.07919e+07
sample15	9796.9	5442.7	10523.4	3.14018e+07
sample16	9754.2	5303.4	10374.1	3.09564e+07
sample17	9578.6	5331.2	10272.5	3.0653e+07
sample18	9211.7	4261.1	9468.3	2.82534e+07
sample19	9081.4	5610.2	9976.5	2.97698e+07
sample20	8742.7	3965	8546.8	7068243
sample21	8725	4875.4	9489.9	2.83178e+07
sample22	8490	3767.9	8684.7	25915033
sample23	7975.5	4388.5	8625.7	2.5739e+07
sample24	7966.4	4498	8658.8	2.58379e+07
sample25	7634.9	4171.6	8100.6	2.41721e+07
sample26	7481.1	3127	7583.4	2.26287e+07
sample27	7430	3199.9	7576.2	2.26074e+07
sample28	7328.1	10236.1	11702.4	9.67787e+06
sample29	7090.5	4170.4	7800.2	2.32757e+07
sample30	6947.6	4200	7615.1	2.27236e+07
sample31	6862.5	3547.5	7347.4	2.19246e+07
sample32	6766.9	5089.3	8033.7	6.6439e+06
sample33	6600.4	3231.7	6844.6	2.04243e+07
sample34	6286.1	2984.8	6484.3	1.93491e+07
sample35	6252.6	3688.5	6695.4	1.9979e+07
sample36	6219.4	3035.6	6465.1	5.34665e+06
sample37	6033.3	2056.2	5917.6	4.89388e+06
sample38	5904.9	3255.5	6358.8	1.89747e+07
sample39	5899.8	3379.3	6374.6	1.90218e+07
sample40	5799.5	11373.7	10010.3	8.27848e+06
sample41	5556.7	1934.6	5589.4	4.62242e+06
sample42	5457.6	6436.3	7174.8	5.93352e+06
sample43	5445.3	2262.7	5487.4	1.63744e+07
sample44	5426.8	3442.7	6058.6	5.01048e+06
sample45	5279.8	2010.8	5258.3	1.56908e+07
sample46	5270.4	5538.7	6785.3	5.6114e+06
sample47	5233.8	2682.9	5549.1	16558476
sample48	5023.1	2329.3	5135.2	1.53233e+07
sample49	4902.6	2072.8	5032.2	1.50162e+07
sample50	4796.2	1786.8	4831.5	3.99566e+06
sample51	4710.1	1742.9	4689.3	1.39928e+07
sample52	4583.8	3447.9	4624.1	3.8241e+06
sample53	4553	1984.2	4628.7	1.38119e+07
sample54	4491.5	1665.2	4457.3	1.33007e+07
sample55	4407.8	1852.7	4447.8	3.67829e+06
sample56	4234.2	1706.3	4241.7	3.50786e+06
sample57	4220.4	3322.2	5314	4.39472e+06
sample58	4173.2	2884.8	4682.9	3.8728e+06
sample59	4171.4	1569.7	4203.1	3.47596e+06
sample60	3902	1382.9	3869.2	3.1998e+06
sample61	3885.6	1806.8	4040.3	1.20563e+07
sample62	3859.5	1888.7	4087.8	3.38062e+06
sample63	3817.4	1640.6	3861.3	1.1522e+07
sample64	3769.2	2597.1	4358.8	3604710
sample65	3720.6	3082.2	4393.8	3.63366e+06
sample66	3638	1938.6	3887.7	1.1601e+07
sample67	3613.5	7022.6	6352.6	5253574
sample68	3567.6	1433.8	3538.4	2.92624e+06
sample69	3567.1	1550.9	3666.2	1.09401e+07
sample70	3552	1659.2	3572.9	2.95481e+06
sample71	3482.7	1196.4	3443.9	2.84807e+06
sample72	3464.4	1489.2	3549.4	2935395
sample73	3448.6	2879.5	4369.8	3.6138e+06
sample74	3390.9	1421	3495.9	1.04319e+07
sample75	3244.8	2795.2	4013.1	3.31886e+06
sample76	3223.1	1551.7	3185.6	2.6345e+06
sample77	3215.9	408.7	976.4	807513
sample78	3168	2688.2	3380	2.79529e+06
sample79	3087.1	2749.6	3767.5	3.11569e+06
sample80	3044.4	1540.4	3192.5	2.64022e+06
sample81	3022.9	1219.7	3061.6	2.53195e+06
sample82	2969.6	1506	3112.9	2.57434e+06
sample83	2950	1494.4	3161.9	9.43505e+06
sample84	2871.1	2362.3	3448.3	2.85176e+06
sample85	2833.9	3657.1	3889.2	3.21634e+06
sample86	2801.9	2756.1	3761.4	3.11071e+06
sample87	2778.6	1249.7	2680.8	2.21702e+06
sample88	2770.7	1219.3	2825.2	8.43026e+06
sample89	2761.2	1067.5	2770.7	2.29137e+06
sample90	2750.4	1217.1	2663.9	7.94893e+06
sample91	2723.3	2112	2860.3	2.3655e+06
sample92	2668.9	5964.8	4975	4.11429e+06
sample93	2658.2	1949.2	3219.8	2.66275e+06
sample94	2654.1	1428.6	2843.7	2.35173e+06
sample95	2631.7	1950.2	3063.5	2.53348e+06
sample96	2627.1	1083.3	2664.9	7.95218e+06
sample97	2625.8	3310.8	3594.8	2972901
sample98	2615.2	2768.9	3092.1	2.55716e+06
sample99	2583.6	2003.9	2961.8	2.44944e+06
sample100	2573.6	1790.4	3053.1	2.52492e+06
sample101	2519.6	3446.1	3755.4	3.1057e+06
sample102	2491.1	1010.7	2461.5	2.03566e+06
sample103	2491.1	3306.6	3410.6	2.82053e+06
sample104	2490	1559.9	2680.8	2.21702e+06
sample105	2487.3	2098.7	2708.4	2.23985e+06
sample106	2482.8	1006	2459.1	7.33791e+06
sample107	2469.6	1030.5	2461.6	7.34541e+06
sample108	2446.9	1389.3	2668.9	2.2072e+06
sample109	2393.4	1453.2	2497.8	2.06564e+06
sample110	2391.3	1468.1	2711.7	2.2426e+06
sample111	2376.5	2081.7	2894	2.39333e+06
sample112	2373.4	1340.7	2495.4	2063696
sample113	2370	1148.2	2469.4	2042182
sample114	2346.6	962.5	2280	1.88559e+06
sample115	2335.9	3389.7	3225.4	2.66739e+06
sample116	2318.1	290.9	688	568983
sample117	2287.6	1438.3	2588.3	2.14049e+06
sample118	2270.8	1558.3	2563.9	2.12035e+06
sample119	2262.7	1127.9	2324.5	6936367
sample120	2252.8	1213.5	2446	7298913
sample121	2248.3	1568.3	2655.6	2.19621e+06
sample122	2247.8	884.2	2278.7	6.7996e+06
sample123	2239.6	2122.8	3017	2.49506e+06
sample124	2229.7	270.8	657.9	544087
sample125	2190.5	1345.4	2463.3	7.35053e+06
sample126	2190.5	583.5	1514.3	1.2523e+06
sample127	2189.1	903.5	2123.1	1.75584e+06
sample128	2183.7	850.4	2132.5	1763545
sample129	2172.8	1846.5	2609.4	2.15796e+06
sample130	2166.2	966.9	2258	6.73778e+06
sample131	2142.2	820.2	2157.6	6.43835e+06
sample132	2121.9	922.9	2110.4	6.29753e+06
sample133	2081.8	771.2	2108.2	1.74347e+06
sample134	2073.3	907	2093.2	1.73111e+06
sample135	2067.3	2326.8	2782.8	2.30142e+06
sample136	2052	950.3	2067.1	1.70946e+06
sample137	2036	1415.4	2272.7	1879534
sample138	2035.3	820.3	2064.8	6.16131e+06
sample139	2029.2	869.5	2053.9	1.69857e+06
sample140	2012.4	2013.4	2669.9	2.20799e+06
sample141	2007.7	828.9	2030.4	1.67915e+06
sample142	2007.5	799.4	1941.6	1.60574e+06
sample143	2006.4	1253.6	2230.1	1.84429e+06
sample144	2003.3	970.1	2066.4	1.70889e+06
sample145	2000.9	799.1	1947.1	1.61023e+06
sample146	1994.1	1586.6	2378.9	1.96738e+06
sample147	1992.4	1109.4	2144.3	1.77332e+06
sample148	1988.3	1244	2222.1	1.83764e+06
sample149	1985	839.5	1925.2	1592168
sample150	1973	1240.5	2202.6	1.82153e+06
sample151	1967	1540.5	2333.2	1.92953e+06
sample152	1956.2	2162.8	2734.1	2.26112e+06
sample153	1956	990.2	2068	1.71025e+06
sample154	1950.7	1156.7	2122.8	1.75553e+06
sample155	1946.2	1151.5	2100.8	1.73739e+06
sample156	1939.6	933.8	1976.9	1.63487e+06
sample157	1912.9	1115.3	2054.3	1.69893e+06
sample158	1910.4	832.6	1915.2	1.58387e+06
sample159	1900.7	1051.1	1963.5	1.62378e+06
sample160	1889.3	1997.1	2591.6	2.14325e+06
sample161	1832.1	819	1827.4	1.51128e+06
sample162	1821.6	934	1932.1	5.76539e+06
sample163	1815.3	735.1	1785.4	1.47656e+06
sample164	1803.6	757.1	1827.9	1.51169e+06
sample165	1802.6	1005.3	1892.7	1.56524e+06
sample166	1801.6	990.3	1960.8	1.6216e+06
sample167	1790.1	811.1	1851.7	1.53132e+06
sample168	1787.4	1120.6	2054.1	6.12936e+06
sample169	1784.9	1408.3	1966.9	1.62661e+06
sample170	1781	755.8	1825.6	1.5098e+06
sample171	1775.7	703.3	1714	5.11451e+06
sample172	1773.8	743.3	1791.9	1.48186e+06
sample173	1772.2	780	1843	1.52413e+06
sample174	1768.4	1471.3	2149.8	1.77789e+06
sample175	1762.2	768.6	1762.2	5.25834e+06
sample176	1760.4	474.2	727.4	601531
sample177	1759.8	832.2	1845.6	1.52628e+06
sample178	1751.4	753.4	1806.4	5.39027e+06
sample179	1749	929.2	1814.3	1.50046e+06
sample180	1738	2153.1	2583.4	2.13644e+06
sample181	1728.2	732.3	1785.1	5.32662e+06
sample182	1726.9	1086.2	1893.8	1.56616e+06
sample183	1725.8	674.5	1737.1	5.18347e+06
sample184	1725.6	767.5	1789.8	1.48015e+06
sample185	1725.4	635.9	1719.3	5.13036e+06
sample186	1710.1	687	1683.6	1.39234e+06
sample187	1704.6	371.7	849.6	702621
sample188	1703.3	769.4	1769.5	1.46338e+06
sample189	1672.6	916	1739.3	1.43839e+06
sample190	1670	1894.2	2414.7	1.99692e+06
sample191	1669.9	683.5	1629.3	1.34743e+06
sample192	1666.3	354.2	838.1	693069
sample193	1663.4	1067.2	1756.4	1.4525e+06
sample194	1662.5	668.7	1627	1.34552e+06
sample195	1652.8	319.7	765.2	632781
sample196	1650.9	740.4	1697	1.40346e+06
sample197	1647.8	1538.6	2181.6	1.80417e+06
sample198	1639.6	1191.8	1968.2	1.62772e+06
sample199	1633	1206.5	1833.7	1.51646e+06
sample200	1623.5	909.8	1752.8	1.44955e+06
sample201	1619.7	976.9	1845.3	1.52607e+06
sample202	1618.6	1190.6	1862.5	1.54026e+06
sample203	1614.9	1150.6	1913.6	1582520
sample204	1611.4	923.2	1764.9	1.45961e+06
sample205	1606.8	668	1552.6	4.6329e+06
sample206	1605.3	1389.7	2031.1	1.67971e+06
sample207	1599.6	590.5	1574.6	1.30222e+06
sample208	1591.3	565.8	1579.4	1.30616e+06
sample209	1586.3	1162.1	1832.7	1.51565e+06
sample210	1583.2	3288.2	3077.5	2.5451e+06
sample211	1581.3	999	1720.2	1422626
sample212	1579.5	622.6	1540	1.27356e+06
sample213	1575.3	657.5	1558.1	4649519
sample214	1574.7	684.9	1581.1	1307536
sample215	1573.6	803.9	1686.1	1.39443e+06
sample216	1571.6	923.4	1778	1.47038e+06
sample217	1571.6	607.5	1522.4	1.25905e+06
sample218	1564.6	756	1616.2	1.33662e+06
sample219	1563.9	910	1648	1.36288e+06
sample220	1557.7	834.6	1626.7	1.34526e+06
sample221	1555.8	1470.9	1807.9	1.49517e+06
sample222	1553.9	665.1	1522.6	1.25919e+06
sample223	1553.8	1406.9	1869.5	1.54604e+06
sample224	1553.7	1316.4	1915.6	1.58424e+06
sample225	1551.9	1043.5	1736.7	1436244
sample226	1550	657.5	1542.2	1.27537e+06
sample227	1549.3	638.8	1540	1.27354e+06
sample228	1549.1	2799	2344.8	1.93916e+06
sample229	1547.1	669.4	1564.3	4.66778e+06
sample230	1545.5	915.6	1753.3	1.44994e+06
sample231	1543.4	943	1772.4	1.46574e+06
sample232	1541.5	1718.1	2218.8	1.83496e+06
sample233	1540.2	2086.6	2208.8	1.82668e+06
sample234	1534.7	744.2	1623.5	1.34264e+06
sample235	1532.1	1297.4	1955.9	1.61749e+06
sample236	1530.5	634.8	1495	1.23639e+06
sample237	1528	955.1	1649.2	1363885
sample238	1526.8	693.4	1553.8	1.28502e+06
sample239	1519.4	1404.9	1936.9	1.60178e+06
sample240	1517	805.3	1643.3	1358974
sample241	1512.6	2667.2	2580	7698601
sample242	1506.4	779.7	1547.2	1.27957e+06
sample243	1504.4	668.1	1518.4	1.25571e+06
sample244	1500.4	904.5	1686	1.39431e+06
sample245	1498.5	1233.5	1761.3	1.45662e+06
sample246	1494.1	748.8	1557.8	1.28833e+06
sample247	1491.6	1209.4	1841.8	1.52314e+06
sample248	1491.5	658.2	1547.5	1.27977e+06
sample249	1487	714.6	1565.5	4.67145e+06
sample250	1485.5	905.9	1604.5	1.32696e+06
sample251	1484.6	297.7	677.3	560159
sample252	1482.8	713.7	1491.3	1.23329e+06
sample253	1482.7	1027.8	1672.3	1.38298e+06
sample254	1482.3	1414.7	1955.2	1.61698e+06
sample255	1475.7	635.3	1484.8	1.22797e+06
sample256	1473.8	614.4	1493.2	1.23485e+06
sample257	1470.9	942.7	1614.7	1335355
sample258	1467.1	1017.5	1722.2	1.42429e+06
sample259	1465.3	1123.4	1676.5	1.38647e+06
sample260	1463.3	1503.5	1836.7	1.51893e+06
sample261	1460.6	1321.1	1892	1.56472e+06
sample262	1459.2	563.8	1422	1.17597e+06
sample263	1458.9	671.6	1531.1	1.26621e+06
sample264	1458.8	625.2	1464.8	1.21139e+06
sample265	1458.7	972.4	1654.8	1.3685e+06
sample266	1458	1244.1	1870.2	1546657
sample267	1456.9	1224.6	1826.3	1.51033e+06
sample268	1456.8	1380.3	1922.6	1.59001e+06
sample269	1456.6	2210.1	2363.5	1.9546e+06
sample270	1455.4	642.5	1481	1.22479e+06
sample271	1455.1	555.5	1457.2	1.20508e+06
sample272	1454.7	1460.9	1832	1.51506e+06
sample273	1454.3	841	1463.7	4.36774e+06
sample274	1451.2	1094	1611.2	1.33244e+06
sample275	1449.8	857.9	1584.6	1.31045e+06
sample276	1448.6	826.3	1560.4	4.65634e+06
sample277	1447.7	599.6	1443.3	1.19359e+06
sample278	1447.6	505	1440.4	1.19118e+06
sample279	1445.7	1172.3	1684.3	1.39288e+06
sample280	1438	786.8	1549.3	1.28127e+06
sample281	1435.7	544.7	1386.1	1.14629e+06
sample282	1432.7	719.4	1496.1	1.23725e+06
sample283	1429.9	541.2	1412.3	1.16799e+06
sample284	1428.8	727.2	1518.7	1.25593e+06
sample285	1425.5	566.8	1381.7	1.14267e+06
sample286	1424.1	1026.3	1695	1.40178e+06
sample287	1423.8	695.3	1468.8	1.21474e+06
sample288	1423.2	696.1	1454.7	1.20301e+06
sample289	1419.1	751.2	1482	1.22565e+06
sample290	1417	1122.5	1699.3	1.40536e+06
sample291	1407.9	1323.9	1658.5	1.37162e+06
sample292	1405.4	626.3	1420.4	1.17467e+06
sample293	1403.5	549.2	1381.7	1.14264e+06
sample294	1402.1	510.4	1373	1.13548e+06
sample295	1401.2	769.5	1470	1.2157e+06
sample296	1397.7	638.6	1452.6	1.2013e+06
sample297	1394.6	604.1	1382.6	1.14338e+06
sample298	1392.6	903.1	1531	1.26617e+06
sample299	1389.4	675.1	1451	4.32989e+06
sample300	1389.4	829.1	1561.3	1.29119e+06
sample301	1389.4	602.9	1428.3	4.26206e+06
sample302	1388.4	598.7	1350.6	1.11698e+06
sample303	1386.6	571.4	1343.1	4007950
sample304	1385.6	621.4	1411.5	1.16734e+06
sample305	1385	660.7	1394.1	1.15293e+06
sample306	1383	569.6	1371.4	1.13412e+06
sample307	1382.7	844.4	1460	1.20741e+06
sample308	1381.8	818.2	1537.9	1.27188e+06
sample309	1381	571.1	1354.7	1.12033e+06
sample310	1378.8	585.4	1400.2	4.17812e+06
sample311	1377.6	845.8	1484.9	1.22799e+06
sample312	1376.6	557.3	1360.9	1125443
sample313	1374.9	552.6	1338	1.10656e+06
sample314	1372.8	668.4	1403.3	1.16057e+06
sample315	1371.5	545.9	1354.3	1.12e+06
sample316	1371.4	539.6	1381.4	1.14239e+06
sample317	1367.7	646.4	1379.6	1.14091e+06
sample318	1366.8	617.3	1368.7	1.13195e+06
sample319	1366.1	521.5	1324.7	1.09551e+06
sample320	1365.2	495.5	1317.8	3.93221e+06
sample321	1364.1	649.8	1439.2	1.19018e+06
sample322	1363.4	464.5	1361.8	1.12623e+06
sample323	1363.4	1293.7	1672.7	1.38331e+06
sample324	1362.3	779.6	1482.3	1.22585e+06
sample325	1360.9	581.7	1355	1.12062e+06
sample326	1359.9	831	1482.7	4.42449e+06
sample327	1358.9	525	1307.2	3900691
sample328	1358.3	599.5	1360	4.05838e+06
sample329	1358.2	558.8	1352.3	1.11833e+06
sample330	1358.2	700.6	1449	1.19832e+06
sample331	1357.6	553.7	1348.3	1.11505e+06
sample332	1357.5	784.9	1433.2	1.18522e+06
sample333	1356.5	618.5	1388.3	1.14815e+06
sample334	1355.9	507.9	1304	1.07839e+06
sample335	1355.5	510.2	1316.1	1.0884e+06
sample336	1352.9	256.6	589.7	487712
sample337	1351	699.9	1407.2	1.16372e+06
sample338	1348.8	590.9	1335.9	1.10481e+06
sample339	1346.6	517.4	1299.1	1.07438e+06
sample340	1341.4	607.8	1344	4.01062e+06
sample341	1341.3	768.6	1460.9	1.20817e+06
sample342	1341.3	318.5	818.3	676773
sample343	1338.8	652.5	1386.9	1.14693e+06
sample344	1335.5	543.1	1293.3	1.06959e+06
sample345	1333.7	968.8	1590	4744555
sample346	1331.4	695.2	1407.1	1.16369e+06
sample347	1329.5	887.3	1557.5	1.28803e+06
sample348	1329.4	525.7	1311.6	1.08473e+06
sample349	1328.7	722.9	1445.2	1.19515e+06
sample350	1325.9	1010.1	1564.1	1.29349e+06
sample351	1325.4	686.9	1415.9	1.17097e+06
sample352	1320.5	525.9	1309.7	3.9081e+06
sample353	1319.5	555.3	1303.7	1.07812e+06
sample354	1318.7	1036.9	1621.9	1.34133e+06
sample355	1318.4	1085.2	1667.8	1.37924e+06
sample356	1317.5	571.7	1353.7	1.11951e+06
sample357	1317.3	551.4	1315.5	1.08795e+06
sample358	1314.3	1167.6	1652.3	1.36644e+06
sample359	1311.8	774.2	1448.9	1.19828e+06
sample360	1311.3	599	1366.3	1.12993e+06
sample361	1306.4	476.6	1304.6	1.07893e+06
sample362	1305.8	552.8	1299.5	1.07471e+06
sample363	1304.4	657.4	1393.4	1.15237e+06
sample364	1303	607.5	1332.5	3.97625e+06
sample365	1301.8	71.1	154.3	127639
sample366	1301.6	914.4	1562.5	1.29221e+06
sample367	1298.2	677.6	1375.2	1.13732e+06
sample368	1297.9	560.2	1281.5	1059772
sample369	1297	582.4	1296.5	1.07221e+06
sample370	1295.6	1604	1888.8	1562061
sample371	1293.3	664.2	1378.1	1.13966e+06
sample372	1292.9	580	1319.9	1.09158e+06
sample373	1292.9	934.2	1470.8	1.21635e+06
sample374	1292.3	1134	1646.7	1.36184e+06
sample375	1290.6	576.6	1309.8	1.08318e+06
sample376	1290.4	442.2	1258.7	1.04097e+06
sample377	1289.4	541	1263.4	1.04486e+06
sample378	1289.2	485.4	1233.7	3.68148e+06
sample379	1286.3	369.5	870.2	719621
sample380	1286.3	534.9	1290.8	1.06752e+06
sample381	1285.2	401.1	1259.4	1.04151e+06
sample382	1284.4	1152.5	1644.3	1.35983e+06
sample383	1283.7	1125.4	1604.7	4.78853e+06
sample384	1282.7	808.8	1441.1	1.19179e+06
sample385	1281.5	899.4	1462.9	1.20979e+06
sample386	1280.8	544	1317.4	1.08952e+06
sample387	1278.6	475.2	1270.2	1.05046e+06
sample388	1277.4	347.8	726.6	600892
sample389	1276.8	840.5	1415.2	1.17036e+06
sample390	1276.1	1053.9	1568.2	1.29692e+06
sample391	1275.5	520.8	1259.7	3.75903e+06
sample392	1275.2	886.1	1426.4	1179633
sample393	1273.5	660.7	1352.9	1.11885e+06
sample394	1273.1	881.2	1419.8	1.17417e+06
sample395	1272.7	558.3	1256.4	1.03908e+06
sample396	1270.9	587.1	1305	1.07927e+06
sample397	1269.3	698.1	1390.7	1.15009e+06
sample398	1267.2	517.4	1298.1	1.07353e+06
sample399	1267.2	709.6	1346.8	1113778
sample400	1267.1	596.8	1299.3	1.07452e+06
sample401	1266.5	535.6	1248.9	1.03284e+06
sample402	1265.7	562.9	1265.4	1.04646e+06
sample403	1265.5	424.4	1185	980004
sample404	1264.8	891.3	1496.4	1.23752e+06
sample405	1263.1	525.4	1232.6	1.01936e+06
sample406	1261.7	671.3	1294.5	3.86286e+06
sample407	1261.3	529.2	1253.1	1.03635e+06
sample408	1260.2	626.3	1253.9	1036992
sample409	1254.8	955.1	1432.8	1.18496e+06
sample410	1253.6	505.2	1248.1	1.03216e+06
sample411	1253.5	736.3	1414.8	1.17004e+06
sample412	1252.7	531	1267.6	1.0483e+06
sample413	1250.5	676.3	1352	1.1181e+06
sample414	1248	664.6	1321.1	1.09252e+06
sample415	1247.4	1229.9	1674.4	1.38476e+06
sample416	1246.4	1286.7	1675.2	1.38539e+06
sample417	1243.6	505.2	1229.8	1.01703e+06
sample418	1243.1	795.4	1445	1.19502e+06
sample419	1241.6	1476.5	1876.2	1.55165e+06
sample420	1239.1	490.3	1207.9	998958
sample421	1236.2	644.5	1297.6	1.07313e+06
sample422	1236.1	469.6	1205.9	997316
sample423	1236	1514.4	1602.8	1.3255e+06
sample424	1236	509.5	1201.1	993310
sample425	1235.3	603.9	1274.7	1.05416e+06
sample426	1234.7	681.8	1310.4	1.08373e+06
sample427	1234.3	564.3	1232	1.01887e+06
sample428	1233.6	236.5	522.9	432449
sample429	1230.2	525.2	1209.5	1.00029e+06
sample430	1228.5	584	1256.4	1.03903e+06
sample431	1227.8	494	1259.6	1.04165e+06
sample432	1226.3	1534.7	1838.6	1.52054e+06
sample433	1225.3	766.9	1321.3	1.09273e+06
sample434	1223	625.1	1267.4	1.0481e+06
sample435	1221.1	447.4	1191.9	985741
sample436	1221.1	494.6	1204.8	996350
sample437	1220.3	481	1200.2	992589
sample438	1219.9	668	1310.6	1.08389e+06
sample439	1219	497	1207.1	998281
sample440	1218.1	417.7	1174.8	971548
sample441	1217.5	497.1	1210	3.61056e+06
sample442	1217.2	504.2	1272.4	1.05223e+06
sample443	1217	622.8	1292.8	1.06918e+06
sample444	1216.7	486.4	1191	984930
sample445	1213.4	605.1	1247.7	1.03189e+06
sample446	1212.7	1043.2	1531.8	1.26678e+06
sample447	1211.1	492.2	1230.7	3.67235e+06
sample448	1208.7	762.2	1335.6	3.98533e+06
sample449	1208.6	729.3	1344.7	1.11208e+06
sample450	1208.5	722.4	1381	1142060
sample451	1204.1	568	1240.6	1.02597e+06
sample452	1203.6	419.2	1192.4	986122
sample453	1202.8	583.7	1223.1	1.01153e+06
sample454	1202.2	475.6	1193.7	987211
sample455	1201.1	509.2	1212.6	1.00279e+06
sample456	1199.9	507	1192.7	986347
sample457	1199.3	230.4	513.5	424650
sample458	1196.2	239.8	545.8	451348
sample459	1196.1	1068.5	1444.4	1.19453e+06
sample460	1191.9	1272.5	1577.6	1.30465e+06
sample461	1191.9	439.1	1179.5	975468
sample462	1190.3	536.3	1194.3	987705
sample463	1187.5	467.1	1189.2	3.54854e+06
sample464	1186.7	454.8	1174.1	970948
sample465	1184.9	791.7	1357.4	1.12258e+06
sample466	1184.5	985	1502	1.24213e+06
sample467	1182.2	531.1	1177.7	973945
sample468	1175.9	430.9	1142.7	3.40987e+06
sample469	1175.6	496.8	1149.5	950664
sample470	1175	875.7	1397.5	1.15572e+06
sample471	1173.4	487.5	1155	955155
sample472	1172.6	1853.5	1981.3	1.63857e+06
sample473	1172.3	512.6	1146.9	948469
sample474	1170.5	1203.5	1572	1.30005e+06
sample475	1170	481.2	1145.7	947504
sample476	1168.9	479.6	1193.2	3.56048e+06
sample477	1167.5	595.4	1259.8	1.04188e+06
sample478	1167.5	480.3	1191.4	3.55507e+06
sample479	1165.4	510.1	1164.8	963319
sample480	1164.8	1409.4	1519.9	1256958
sample481	1164.3	774.5	1301.8	1.07656e+06
sample482	1163.3	751.1	1296.5	1.07222e+06
sample483	1163.1	353.6	869.2	718804
sample484	1163.1	420.8	1133.5	937372
sample485	1159.7	1868.7	1859.7	5.54933e+06
sample486	1158.3	562.3	1220.7	1.0095e+06
sample487	1158.3	387.8	1130	934541
sample488	1158.2	771.9	1306	1.08002e+06
sample489	1156.7	459.8	1141.2	943759
sample490	1156.2	565.8	1158.7	3.45755e+06
sample491	1155.9	517.1	1185.1	3.53626e+06
sample492	1154.7	438.7	1144.7	946669
sample493	1154.6	620.5	1231.2	1.01823e+06
sample494	1153.5	495	1178.3	974483
sample495	1152.7	583.4	1171.2	968605
sample496	1152.6	533.7	1182.7	978084
sample497	1152.3	1314.2	1626.9	1345415
sample498	1151	482.2	1123.9	929429
sample499	1150.6	1245.7	1647.2	1.36219e+06
sample500	1150.1	1633.4	1848.7	1.52885e+06
sample501	1149.5	478.3	1127	932037
sample502	1149.2	514	1161.4	960454
sample503	1148.6	530.6	1164.9	963348
sample504	1148	485.2	1171.9	3.49693e+06
sample505	1147.8	1085.2	1403.6	1.16077e+06
sample506	1147.5	483.7	1118.8	925220
sample507	1147.5	1178.8	1537.3	1.27131e+06
sample508	1146.7	840.2	1366.4	1.13003e+06
sample509	1144.6	497.4	1178.7	974803
sample510	1142.3	2395	2080.2	1720322
sample511	1142.2	157.7	346.2	286320
sample512	1141.3	474.8	1136.3	939708
sample513	1141.1	629.5	1193.5	987037
sample514	1138.9	460.5	1150.2	3.43229e+06
sample515	1138.5	472	1132.7	936734
sample516	1138	442.8	1142.6	944964
sample517	1136.2	924.2	1361.8	1.12621e+06
sample518	1135.8	928.6	1391.6	1.15086e+06
sample519	1135.7	693.6	1224.6	1.01277e+06
sample520	1135.6	1074.6	1453	1.20163e+06
sample521	1135.2	562.1	1163.1	961883
sample522	1135.2	485.8	1157.2	957022
sample523	1135.1	644.9	1218.2	1.00749e+06
sample524	1134.3	429.2	1140.2	942943
sample525	1133.4	438.4	1124.6	930081
sample526	1132.1	440.5	1110.2	918139
sample527	1132	479.8	1144.8	946779
sample528	1130.8	849.8	1271.7	1.0517e+06
sample529	1130.4	477.3	1135.1	938702
sample530	1129.4	689.1	1198.2	990926
sample531	1128.4	476.7	1118.3	924812
sample532	1126.9	525.9	1179.8	975698
sample533	1126.5	3144.4	2572.5	2.12742e+06
sample534	1126.3	511.5	1128	932850
sample535	1125.2	884.3	1385.7	1.14598e+06
sample536	1124.4	444.7	1105.6	914290
sample537	1122.8	713.7	1250.4	1.03411e+06
sample538	1122.6	447.9	1093.2	3.26208e+06
sample539	1122.3	460.4	1104.5	913426
sample540	1121.3	437.9	1104.4	913321
sample541	1120.5	579.8	1156	956053
sample542	1120.2	469.1	1131.7	3.37688e+06
sample543	1120.2	1510.9	1725.1	1.42665e+06
sample544	1119.9	570.3	1140	942798
sample545	1118.8	741.5	1219.3	1.00838e+06
sample546	1118.8	449.4	1109.2	917290
sample547	1118	486.6	1114.7	921816
sample548	1117.6	489	1145.5	947304
sample549	1116.8	533.3	1152.4	953010
sample550	1116.8	467	1078.8	892161
sample551	1115.9	896	1342.2	1.11003e+06
sample552	1115.6	496.5	1115.6	922612
sample553	1115	573.7	1149.6	3430298
sample554	1113.9	925.9	1404.8	1.16173e+06
sample555	1113.1	432.4	1081.5	894378
sample556	1113	750.8	1246.1	1.03053e+06
sample557	1112.9	552.9	1188.1	982577
sample558	1112.7	451.1	1087.9	899711
sample559	1111.9	671.2	1236.1	1.02229e+06
sample560	1111.4	674.8	1214.3	1.00421e+06
sample561	1111.4	689.5	1227.2	3.662e+06
sample562	1110	723.8	1202.7	994614
sample563	1109.8	949	1329.9	3.96836e+06
sample564	1109.4	430.6	1059	875795
sample565	1107.7	541.9	1156.4	956316
sample566	1107.5	438.6	1130.1	934608
sample567	1106.7	443.1	1082.6	895308
sample568	1106.3	460.6	1099.8	909525
sample569	1105.5	539.9	1149.3	3.42955e+06
sample570	1105.5	430	1100.1	909803
sample571	1105.1	492.7	1079.2	3.22043e+06
sample572	1105	654.6	1215.3	1.00507e+06
sample573	1102.3	536.9	1131.8	3.37728e+06
sample574	1101.7	433	1083	895672
sample575	1100.6	737.2	1209.3	3608486
sample576	1100.1	639.8	1196.2	3.56953e+06
sample577	1097.9	435.4	1114	921263
sample578	1096.9	495.4	1141.4	943915
sample579	1096.9	492.1	1084.2	896630
sample580	1095.6	777.2	1298.1	1.07352e+06
sample581	1095.4	467.4	1089.1	900676
sample582	1094.6	682	1207.7	3.60383e+06
sample583	1093.8	645.9	1174.4	3.50428e+06
sample584	1093.8	455.6	1060.8	877294
sample585	1093.5	452.1	1087	898942
sample586	1092.9	1050.8	1501.7	1.24188e+06
sample587	1090.7	2335.1	2087.8	1.72664e+06
sample588	1089.1	480.6	1090.8	902105
sample589	1084.9	471.5	1079.3	3.22064e+06
sample590	1084.6	495	1139.7	942540
sample591	1084.4	532.1	1112.1	3.31865e+06
sample592	1084.4	527.7	1104.1	913097
sample593	1084.1	507.5	1097	907210
sample594	1083.1	845.9	1310.2	3.90959e+06
sample595	1082.5	484.6	1102.7	911925
sample596	1082.3	876.4	1333.6	1.10285e+06
sample597	1081.1	533.3	1129.6	3.37066e+06
sample598	1080.5	398.6	1073.8	888060
sample599	1079.9	561.4	1112	919652
sample600	1079	460.5	1058	874984
sample601	1079	1001.7	1344.8	1.11214e+06
sample602	1079	918.8	1365.2	1.12901e+06
sample603	1078.3	890.5	1284.9	1.06265e+06
sample604	1078	508.3	1150.7	951626
sample605	1078	461.9	1054.8	872324
sample606	1077.6	557.1	1141.2	943792
sample607	1077.1	6209.9	3960.5	1.18181e+07
sample608	1076.9	2308.9	2104.5	1.7404e+06
sample609	1076.3	1398.4	1670.5	1.38152e+06
sample610	1075.4	557.2	1117	923754
sample611	1073.8	1057.6	1474.4	1.21934e+06
sample612	1072.9	458.5	1068.3	883498
sample613	1071.6	463.8	1066.2	881778
sample614	1070.8	1790.6	1787.1	1477912
sample615	1070.4	493.7	1116.3	3.33098e+06
sample616	1070.2	421.2	1038.7	859014
sample617	1069.9	470.3	1068.9	3.18967e+06
sample618	1069.5	793.1	1245.8	1.03028e+06
sample619	1069.4	489.8	1087.7	899519
sample620	1069.3	815.4	1308.1	1.08182e+06
sample621	1069.2	436.4	1058.9	875710
sample622	1068.2	386.4	1070.6	3.19471e+06
sample623	1067.3	420.4	1044.2	863565
sample624	1066.3	444.2	1034.4	855414
sample625	1065.2	413.1	1031.2	852814
sample626	1065	414.5	1051.7	869780
sample627	1064.8	433.7	1047.1	865949
sample628	1063.1	401.5	1061.7	877997
sample629	1063.1	806.9	1185.1	3.53632e+06
sample630	1061.9	457.5	1064.4	880259
sample631	1061.5	531.7	1064.3	3.17578e+06
sample632	1061.2	767.5	1230.5	1.01765e+06
sample633	1060.8	477.8	1056	873295
sample634	1060.8	552.2	1126.6	3.36166e+06
sample635	1060.3	761	1194	987475
sample636	1060.1	635.2	1171.6	968897
sample637	1059.9	381	1025.8	3.06086e+06
sample638	1059.3	400	1042.1	3.10966e+06
sample639	1058.4	1051	1396.9	1.15523e+06
sample640	1057.9	458.9	1088.3	900039
sample641	1057.8	466.1	1047	865910
sample642	1057.5	548.8	1089.3	900845
sample643	1056.3	725	1183.4	978636
sample644	1056.1	1329.5	1488.2	1.23077e+06
sample645	1056	450.3	1020.4	3.04491e+06
sample646	1055.1	497.7	1056.7	873850
sample647	1054.9	594.8	1107.3	915738
sample648	1054.5	1482	1716.4	1.41948e+06
sample649	1054.2	412.1	1066.5	882004
sample650	1052.9	1865.8	1824.2	1.50862e+06
sample651	1051.9	572.8	1133.2	3.38146e+06
sample652	1050.6	425.9	1074.3	3.20582e+06
sample653	1050.4	471.5	1053.7	871381
sample654	1049.9	754.9	1236.9	1022948
sample655	1049.1	686.4	1161.7	960691
sample656	1047.6	488	1052.1	870076
sample657	1047.6	454.2	1025	847708
sample658	1046.6	500.2	1073.3	3.20264e+06
sample659	1046.4	428.5	1043.2	862718
sample660	1046.3	431.7	1044.7	863938
sample661	1045.6	735.8	1263.8	1.04519e+06
sample662	1045.2	513.9	1087.5	899343
sample663	1044.9	433.5	1020.7	3045893
sample664	1044.6	427.5	1029	850985
sample665	1044.5	457.7	1077.5	891053
sample666	1044.4	459.2	1040	860039
sample667	1044.1	430.1	1033.7	854910
sample668	1044	1039	1293	1.06932e+06
sample669	1043.8	455.2	1043.4	862924
sample670	1042.7	1212.2	1509.8	1.24861e+06
sample671	1042.1	447.6	1021.4	844680
sample672	1042	891.6	1330.3	1.10016e+06
sample673	1040	361.9	1017.1	841116
sample674	1039.6	800.2	1266.2	1.04714e+06
sample675	1039.2	1625.3	1749.5	1.44683e+06
sample676	1038.8	456.9	1046.4	865408
sample677	1037.7	715.1	1182.1	977610
sample678	1036.5	416.7	1015.1	839504
sample679	1035.4	671.4	1128.1	932914
sample680	1035	433.2	1037	857589
sample681	1034.8	457.8	1027.2	3.06506e+06
sample682	1034.3	1047.6	1341.8	1.10965e+06
sample683	1033.3	413.7	1031	852597
sample684	1032.6	603.3	1097.5	3.27487e+06
sample685	1032.1	394.5	987.3	816512
sample686	1031.8	759.2	1180.7	976406
sample687	1030.8	478.5	1049.4	867831
sample688	1030.6	407.8	1030.8	852466
sample689	1029.3	441.9	1026	848463
sample690	1029.1	438.1	1039.6	859724
sample691	1029.1	479.8	1070	3.19291e+06
sample692	1028.9	469.3	1011.2	836261
sample693	1028.9	1468.7	1568.4	4.68009e+06
sample694	1028.6	1123.8	1438.3	1189450
sample695	1028.4	405.6	1004.5	830756
sample696	1025.9	408.3	1033	3.0824e+06
sample697	1025.9	829.4	1218.7	1.00787e+06
sample698	1025.5	882.1	1291.4	1.06797e+06
sample699	1025.4	794.6	1109.6	917645
sample700	1025.2	632.8	1175.9	972466
sample701	1024.6	471.2	1035.3	856178
sample702	1024.1	498.6	1050.3	868582
sample703	1023.5	541.7	1131.3	935620
sample704	1023.3	403.3	1000.3	827240
sample705	1021.3	494.6	1024	846847
sample706	1021.2	586.2	1063.7	879658
sample707	1020.5	300.7	740	611989
sample708	1018.6	442.4	1029.4	851300
sample709	1017.2	1225.1	1445.5	4.31324e+06
sample710	1017	404.9	991.8	820192
sample711	1016.7	515.1	1091.2	3.25618e+06
sample712	1016.5	448.1	1045.9	864992
sample713	1015.8	527.8	1061.6	3.16777e+06
sample714	1015.7	457.9	1024.5	847278
sample715	1015.6	389.2	1001	827819
sample716	1014.1	1113.9	1460	1.20739e+06
sample717	1013.2	456.5	1036.3	856998
sample718	1012.1	505.3	1049.2	867706
sample719	1011.4	405.8	983.3	813190
sample720	1011.3	437	986.9	816193
sample721	1010.8	521	1079.9	3.22253e+06
sample722	1010.8	1235.6	1352.2	1.1183e+06
sample723	1010	397.4	998.6	825865
sample724	1009.7	422.2	999.2	826357
sample725	1009.5	443.3	1006.4	832326
sample726	1009.3	511.5	1038.8	859080
sample727	1008.7	473.7	1019.4	843016
sample728	1008.4	813.4	1187.9	982391
sample729	1007.7	511.2	1052.5	870392
sample730	1007.5	833.8	1218.7	1.00783e+06
sample731	1005.1	457.5	1012.6	837456
sample732	1004.7	514.6	1024.4	3.05667e+06
sample733	1004.3	451.8	1021.3	3.04744e+06
sample734	1004.3	1770.2	1697.3	1.4037e+06
sample735	1004.3	417	1029.9	851727
sample736	1003.6	615.7	1082.5	895188
sample737	1003.4	431.2	993.5	821645
sample738	1002.8	458.1	1024.1	846893
sample739	1002.5	1509.4	1646.6	4913596
sample740	1002.4	589.9	1126.3	931470
sample741	1002.3	487.2	1037	857566
sample742	1002	468.3	1035.9	856726
sample743	1001.3	461.5	1045.8	864902
sample744	1001	477.3	1046.8	865699
sample745	999.8	415.1	995.8	823488
sample746	998.3	438.2	1017.4	841388
sample747	998	437.8	966.9	799666
sample748	997.4	506.3	1096.3	906641
sample749	997.1	628.1	1093.4	904201
sample750	996.7	1101.4	1361.3	1.12582e+06
sample751	996.6	630.6	1101.8	911149
sample752	996.2	450.2	1015.5	3.03021e+06
sample753	996.1	414.8	993	821197
sample754	995.8	776.8	1233.4	1.02004e+06
sample755	995.7	517.5	1086.6	898645
sample756	995.6	374.7	960.8	794603
sample757	995	1080.9	1431.1	1.1835e+06
sample758	994.8	395	955.8	2.85218e+06
sample759	994.7	891.5	1215.2	1.00501e+06
sample760	994.3	352.8	945	2.82001e+06
sample761	994.2	1287.1	1480	1.22393e+06
sample762	994.2	411.4	989.8	818599
sample763	994.1	428.1	1014	838594
sample764	993.6	435.2	985.4	814960
sample765	993.5	442.5	967.9	800449
sample766	993.1	524.3	1071.6	886202
sample767	992.1	385.3	951.8	787151
sample768	991.9	1675.6	1744.3	1.44251e+06
sample769	991.1	482.5	1031.9	3.07929e+06
sample770	989.7	232.2	509.2	421146
sample771	989.4	509.4	1052.9	870728
sample772	988.9	428.2	987.2	2.9457e+06
sample773	988.8	380.1	967.2	799885
sample774	988.5	688.1	1140.3	943021
sample775	988	560.8	1022.1	3.05004e+06
sample776	987.3	390.9	1001.1	2.98738e+06
sample777	987	714.7	1129.9	934398
sample778	986.7	490.2	1039.2	859402
sample779	986.2	722.8	1194.1	987500
sample780	985.8	580.9	1106.4	914961
sample781	985	321.8	976.6	2.91408e+06
sample782	984.9	436	969.9	802123
sample783	984.5	780.9	1126.1	931262
sample784	984.4	492	1029.2	3.07115e+06
sample785	983.8	369.8	933.9	2786866
sample786	982.4	413.4	975.6	806814
sample787	982.3	1611.9	1711.7	1.41557e+06
sample788	981.3	720.6	1129.9	934426
sample789	981	427.5	977.9	808747
sample790	981	622	1139.6	942454
sample791	980.9	539.4	1031.8	853310
sample792	980.7	395.2	983.6	813442
sample793	979.3	427.3	953	788108
sample794	978.7	1355.4	1439.7	1.19066e+06
sample795	978.3	478.9	1014.6	839038
sample796	977.6	366.6	945.1	2.82006e+06
sample797	977.4	1049.8	1347.8	1.11463e+06
sample798	977.3	335.8	974.6	2.90818e+06
sample799	976.7	386.5	972	803853
sample800	976.6	215.1	462	382033
sample801	975.9	388.8	965.1	798134
sample802	975.7	471.1	1002.8	829340
sample803	975.6	394.1	974.6	805986
sample804	975	360.5	957.6	791933
sample805	974.7	549.2	1063.1	3.17233e+06
sample806	973.7	431.8	963.4	796750
sample807	973.6	392.2	981.1	811338
sample808	973.5	438.2	971.6	803474
sample809	973	342.8	963.8	797060
sample810	972.3	320.4	951.1	786525
sample811	971.9	2264.8	1935.6	1.60071e+06
sample812	971.5	381.9	939	776552
sample813	970.8	774.4	1189.9	984043
sample814	970.3	1070.2	1319.3	3.93678e+06
sample815	969.5	915.8	1254.5	1.03749e+06
sample816	969.2	460.5	1005.1	831214
sample817	969.1	1459.8	1567.8	1.29657e+06
sample818	968.8	382.1	953.4	2844953
sample819	968.6	465.4	1005.5	831514
sample820	968.4	439.5	979	809599
sample821	968.2	439.3	976.5	807562
sample822	967.9	361.1	923.9	764070
sample823	966.7	395.5	953.3	788396
sample824	966.6	692.4	1149.7	950842
sample825	966.2	444	993.7	821794
sample826	965.7	452.7	996	823696
sample827	965.4	568.3	1040.2	860270
sample828	965.3	2018.1	1711.3	1.41522e+06
sample829	964.7	997.4	1302.5	3.88652e+06
sample830	964.7	465.8	967.4	800013
sample831	964.6	419.6	959.5	793503
sample832	964.1	1234	1395.6	1.15413e+06
sample833	963.9	408.4	965.8	798741
sample834	963.5	998.7	1265.4	1.04649e+06
sample835	963.4	476.4	1010.1	3.0142e+06
sample836	962	728.5	1162.1	961061
sample837	961.7	758.5	1163.3	3.47115e+06
sample838	959.8	1146.2	1416.1	1.17115e+06
sample839	959.7	593.1	1057.2	3.15469e+06
sample840	959.4	388.4	937.4	775214
sample841	959.4	426.5	987.3	816471
sample842	959.2	465.7	977	807982
sample843	959.1	376.6	954.4	789293
sample844	958.7	851	1236.8	1022802
sample845	958.6	506.7	1055.2	872674
sample846	958.2	569.8	1055.2	872648
sample847	958.1	397.9	945.8	782213
sample848	958.1	427.9	979.6	810167
sample849	957.5	417.8	927.9	2.76889e+06
sample850	957.5	924.3	1140.7	943378
sample851	957.1	401.3	971.9	2.90002e+06
sample852	956.7	1124.1	1243.5	1.02839e+06
sample853	956.3	557.2	1069.3	884302
sample854	955.5	603.4	1053.2	870986
sample855	954.1	690.4	1133.9	937744
sample856	953.2	787.1	1153.2	953675
sample857	952.6	353.8	909.9	752466
sample858	952.2	587.3	1064	879958
sample859	951.8	839.5	1153.2	953722
sample860	951.6	454.2	952.7	2.8429e+06
sample861	950.9	440.4	954.5	789350
sample862	950.3	401.8	950.5	786054
sample863	950.1	406.9	975.2	806491
sample864	949.7	457.7	985.8	815287
sample865	949.7	442.7	948.5	784412
sample866	949.4	337.2	961.2	794945
sample867	949.4	665	1109.5	3.31083e+06
sample868	949	575.2	1043.2	862702
sample869	948.7	247.4	642.8	531598
sample870	948.5	448.1	974.4	805848
sample871	948.3	444.4	1013.5	838141
sample872	947.9	538.3	1039.9	3.10307e+06
sample873	947.7	983.2	1269.2	1.04963e+06
sample874	947.4	403.1	929.3	768513
sample875	947.3	1155.4	1295.5	1.07141e+06
sample876	946.5	808	1110.6	3.31397e+06
sample877	946.4	695.1	1100.4	910050
sample878	946.4	394.7	951.3	786727
sample879	945.8	500.3	989.1	817981
sample880	945.7	412.9	961.4	2.86888e+06
sample881	945.5	705.2	1126.2	931340
sample882	945.1	588.3	1071.4	886066
sample883	944.9	458.2	945.2	2.82041e+06
sample884	944.6	410.5	928.6	767950
sample885	944.5	410.2	938.9	776470
sample886	944.2	332.6	926.6	2.76483e+06
sample887	944.1	531.4	1032	853426
sample888	944	1415	1502.3	1.24244e+06
sample889	943.4	359	912.5	754620
sample890	943.4	488	1003.4	829796
sample891	943.2	812.9	1204	995728
sample892	942.6	422.1	970.1	2.89473e+06
sample893	942.4	387.5	918.6	759661
sample894	941.8	346.3	931.5	2.77954e+06
sample895	939.8	1572.6	1552.2	1.28368e+06
sample896	939.7	393.6	921.2	761806
sample897	938.7	516.6	986.5	2.94369e+06
sample898	938.7	352.8	935.7	773792
sample899	938	328.3	899.6	2684265
sample900	937.8	730.3	1115.1	922163
sample901	937.8	395.2	945.6	781993
sample902	937.8	598.9	1019.5	843147
sample903	937.6	489.6	941.9	2.8106e+06
sample904	937.4	376.6	930.7	769675
sample905	937.4	682.3	1110.9	918741
sample906	937.4	360.2	932.9	2.78378e+06
sample907	937.2	372.8	918.1	759301
sample908	936.9	378.9	927.6	767092
sample909	936.6	477.9	964.7	2.87864e+06
sample910	936.5	369.2	935.4	773572
sample911	935.2	560	1022.8	845888
sample912	934.4	242.2	498.3	412074
sample913	934.2	883.8	1180.7	976476
sample914	934.2	858.9	1234.6	1.02102e+06
sample915	933.8	568.8	990.2	818930
sample916	932.8	419.1	927.3	766876
sample917	930.2	772.9	1115.2	922281
sample918	929.9	749.9	1063.4	3.17319e+06
sample919	929.8	365.9	902.4	2.69285e+06
sample920	928.2	624.8	996.5	824109
sample921	928.2	1538.8	1406.5	1163205
sample922	928.1	476.5	964	797217
sample923	926.6	793.3	1168.5	966341
sample924	926.3	361.6	905	748413
sample925	925.8	435	945.2	2.8206e+06
sample926	925.2	607	1051.6	869650
sample927	925.1	1563.5	1477.9	1222255
sample928	924.8	354.4	921.7	2.75044e+06
sample929	924.2	429.8	913.3	755305
sample930	923.5	361.8	908.7	751455
sample931	923.5	868.8	1168.5	966322
sample932	923.4	368.9	940.4	777695
sample933	923.1	292.6	911.3	753628
sample934	922.9	608.9	1057.7	874750
sample935	922.2	427.6	936.4	774416
sample936	921.9	1281	1457.4	1205286
sample937	921.8	444.2	960.4	794255
sample938	921.2	492.7	961.2	2.86825e+06
sample939	921.1	576.9	1002.8	829349
sample940	920.7	327.7	887.4	2.64802e+06
sample941	919	366.8	905.1	748477
sample942	918.8	583.3	1005.5	3.00052e+06
sample943	918.7	386.1	920.4	761180
sample944	917.9	363.8	893.4	738824
sample945	917.9	433.7	936.8	774730
sample946	917.8	368.2	927.5	2.76766e+06
sample947	917.5	944.5	1271.5	1.05155e+06
sample948	917.2	1395.2	1482.7	1.22618e+06
sample949	916.9	356.3	892.7	738231
sample950	916.9	515.3	998.6	825829
sample951	916.8	476.5	952.1	787416
sample952	916.6	489.2	1013.5	838200
sample953	916.1	546.6	992.3	820642
sample954	915.5	1278	1429.3	1.18205e+06
sample955	914.9	380	913	755063
sample956	914.9	349.2	898.7	743200
sample957	914.4	796	1130.8	935162
sample958	914.3	1342.9	1333.1	1.1025e+06
sample959	913.6	400.5	916.1	757626
sample960	913.2	478.8	968	2.88845e+06
sample961	912.5	449.8	940.2	2.8055e+06
sample962	912.4	1481.9	1442.9	1.19331e+06
sample963	911.8	606.6	1007.8	833413
sample964	911.6	420	905.4	748727
sample965	911.4	840.9	1095.8	906240
sample966	911.2	429.9	927.1	766735
sample967	911.1	449.1	942.8	779680
sample968	910.9	370.5	916.6	758037
sample969	910.6	439.9	962.2	795766
sample970	910.3	362.6	906.3	2.70428e+06
sample971	910	431.2	889.3	2653760
sample972	910	189.1	444.5	367639
sample973	909.9	446.6	948.4	2.82988e+06
sample974	909.6	1075.8	1262	1.0437e+06
sample975	909.4	330.5	912.2	754383
sample976	908.7	557.7	1043.9	863297
sample977	908.5	329.7	885.6	2.64277e+06
sample978	908.3	795.8	1130.9	935261
sample979	907.7	378.1	902.7	2.69367e+06
sample980	907.6	383.9	896.7	741531
sample981	907.5	378.8	913.7	755625
sample982	906.8	554.3	970.3	802474
sample983	906.1	322.8	878.7	2.622e+06
sample984	905.9	349.6	871.6	720845
sample985	905.5	322.8	903.3	2.69539e+06
sample986	904.9	1045.8	1299.4	1.07457e+06
sample987	904.8	616.8	1020.6	3.04537e+06
sample988	904.3	324.2	918.5	759590
sample989	903.5	253.7	573.5	474302
sample990	903.1	706.4	1093	903906
sample991	901.8	643.7	1027.4	3.06579e+06
sample992	901	564.8	983.3	813195
sample993	900.6	407.5	889.6	735692
sample994	900.6	373.3	899.9	744236
sample995	900	392.5	907.9	750809
sample996	899.6	543.3	1003.3	829706
sample997	899.5	863.5	1156	955999
sample998	899.4	399.9	913.1	755145
sample999	899.2	387.5	877.8	725959
sample1000	897.8	1038.7	1245	1.02962e+06
sample1001	897.6	712	1054.2	871838
sample1002	896.9	314.9	898.7	743216
sample1003	896.8	418.7	913.1	2.72458e+06
sample1004	896.7	408.7	908.6	751426
sample1005	896.7	367.3	876.7	725053
sample1006	896.1	507.9	949.4	785194
sample1007	895.3	387.5	903.4	747080
sample1008	895	426.7	922.5	2752872
sample1009	894.4	356.6	857.5	2.55868e+06
sample1010	893.7	397.8	909.3	751962
sample1011	892.6	1488	1561.7	1291527
sample1012	892.6	314.8	896.7	2.67589e+06
sample1013	891.8	610.1	1032	853494
sample1014	891.6	347.1	895.9	740901
sample1015	891.4	508.2	907.8	750782
sample1016	891.4	382	913.8	755730
sample1017	891.3	688.6	1061.7	3168143
sample1018	891	316	875.7	2.61318e+06
sample1019	890.9	314	665.2	550085
sample1020	889.5	458.2	961.3	795012
sample1021	889.2	310	886.3	2.64479e+06
sample1022	889	351.3	847.2	700659
sample1023	888.5	352.4	874	722797
sample1024	887.3	1195.3	1383.3	1.14395e+06
sample1025	887.1	564.1	956.2	2.85338e+06
sample1026	887.1	362.3	878	726066
sample1027	885.9	766.5	1056.2	873479
sample1028	885.1	557.4	973	804666
sample1029	884.8	575.3	993.7	2965149
sample1030	884.8	395.7	921.2	2.74896e+06
sample1031	884.2	724.1	1108.3	916542
sample1032	884	344.7	851.4	704128
sample1033	883.7	467.7	932	770726
sample1034	882.8	1082.1	1272.8	1.05257e+06
sample1035	881.8	702.7	1091.1	902376
sample1036	881.3	1069	1224	1.01226e+06
sample1037	881.3	347.3	896.8	2.67618e+06
sample1038	881.2	202.9	471.9	390262
sample1039	881.1	333.3	888.7	734946
sample1040	880.9	304.9	867.9	2.58985e+06
sample1041	880.7	462.3	887.8	2.6493e+06
sample1042	880.2	382.9	899.5	743881
sample1043	879.4	441.8	915.5	2731939
sample1044	879.3	380.5	892	2.6616e+06
sample1045	879.3	328.1	844.6	2.52038e+06
sample1046	879.2	1134.9	1306.3	1.08031e+06
sample1047	879	389.3	860.6	711676
sample1048	878.9	325.5	862.1	712987
sample1049	878.3	333.8	854.6	2.55022e+06
sample1050	878.2	485.5	939.9	777284
sample1051	877.8	493.8	944.6	2.81881e+06
sample1052	877.7	707.9	1035	855913
sample1053	877.5	420.5	901	745135
sample1054	877.4	512.5	969.3	2.89234e+06
sample1055	877.2	538.4	967.2	2.88616e+06
sample1056	876.9	427.3	917.8	759036
sample1057	875.9	2199.5	1708.9	1.41329e+06
sample1058	875.7	340.9	855.4	707447
sample1059	875.6	337.3	883.9	730952
sample1060	875.5	306.3	835.2	690720
sample1061	875	358.3	916.2	757667
sample1062	874.5	710.8	1092.5	903458
sample1063	874.1	550.4	992.6	820905
sample1064	874.1	472.7	933.8	772212
sample1065	873.7	406.6	892.1	737764
sample1066	872.8	423.9	907.1	2706785
sample1067	872.6	605.1	998.9	826058
sample1068	872.5	492.8	942	2.81107e+06
sample1069	871.6	396.8	878.1	2620395
sample1070	871.5	206.4	453.4	374935
sample1071	871.5	468.3	908.9	2.7122e+06
sample1072	871.1	423.3	881.4	728916
sample1073	871.1	659.3	1053.3	871100
sample1074	871	401.5	881	728606
sample1075	869.5	373.3	851.9	2.54211e+06
sample1076	868.9	257.5	583.4	482451
sample1077	868.6	495.9	956.2	790802
sample1078	868.4	313.8	873	721961
sample1079	868.4	311.2	864	2.57825e+06
sample1080	868.1	528.7	941.9	778926
sample1081	867.6	506.8	928.6	767938
sample1082	866.9	369	856	707890
sample1083	866.3	400.4	903.2	746938
sample1084	866	1549.4	1427.5	1.18057e+06
sample1085	865.5	809.4	1121.3	3.34597e+06
sample1086	865.4	334.4	841.7	696103
sample1087	865.3	357.8	839	693819
sample1088	865.2	335.6	853.1	705473
sample1089	864.4	437.3	899.3	2.68362e+06
sample1090	863.5	1001.1	1181.2	976863
sample1091	863.3	661.7	1022	3.04977e+06
sample1092	862.9	740.9	1085	897313
sample1093	862.5	361.2	850.1	703051
sample1094	862.4	409.3	894	2.66757e+06
sample1095	862.2	336.5	859.6	710895
sample1096	862.1	361.5	847.6	700937
sample1097	861.8	654.2	1008.9	3.01067e+06
sample1098	861.6	394.4	865.5	715745
sample1099	861.3	389.6	885.2	2.64141e+06
sample1100	861.1	830.1	1143.4	945632
sample1101	860.2	413.9	917.3	758576
sample1102	860.1	321.6	826.9	683886
sample1103	859.2	318.6	866.6	2.58604e+06
sample1104	859.2	332.4	826.3	2.46558e+06
sample1105	858.8	311.8	851.9	2.54221e+06
sample1106	858.4	392.7	892.4	737988
sample1107	857.9	400.9	851.6	704238
sample1108	857.8	341.2	870.1	2.59651e+06
sample1109	857.8	421.3	901.1	745218
sample1110	857.7	491.5	953.8	2.84605e+06
sample1111	857.6	330.8	851.2	703960
sample1112	856.9	803.5	1135.7	939186
sample1113	856.5	345.9	847	700460
sample1114	856.1	383.8	836	691406
sample1115	855.9	318.2	859.9	2.56585e+06
sample1116	855.7	376.9	856.3	708121
sample1117	855.7	404.5	867	717039
sample1118	854.9	424.8	913.9	755784
sample1119	854.9	1052.5	1289.7	1.06662e+06
sample1120	854.9	334.7	833.4	689192
sample1121	854.6	300.6	849.7	702675
sample1122	853.6	1340.2	1427	1.18015e+06
sample1123	853.4	395.7	864.2	714656
sample1124	852.9	344	831.2	687380
sample1125	852.3	309.3	828.8	2.47305e+06
sample1126	851.9	320.4	848.1	2530733
sample1127	851.4	302.8	851.4	2.54045e+06
sample1128	851.3	1510.7	1419.4	1173841
sample1129	851.3	405	876.6	724986
sample1130	849.9	447	900.2	2.68623e+06
sample1131	849	898.4	1192.5	986158
sample1132	847.7	371.9	860.7	711777
sample1133	847.6	704.8	1041.2	3.10698e+06
sample1134	847.3	309.5	829.6	2.47542e+06
sample1135	847.1	1005.4	1238.3	1.02406e+06
sample1136	846.9	363	841.2	695647
sample1137	846.8	419	874.5	723218
sample1138	846.6	345.2	860.1	2566656
sample1139	845.7	312.5	815.8	674631
sample1140	844.3	670.8	981.9	2.92992e+06
sample1141	844.2	387.8	844.5	2.52001e+06
sample1142	843.9	1105.5	1327.4	1.0978e+06
sample1143	843.9	809.3	1034.4	855469
sample1144	843.6	349.4	853.2	2545948
sample1145	843.3	333	810.8	670565
sample1146	843.3	741.3	1050.4	868695
sample1147	842.7	367.7	833.9	689668
sample1148	841.7	803.5	1035.2	856114
sample1149	841.6	1336.3	1395.7	4.16469e+06
sample1150	841.1	693.1	1061.5	877857
sample1151	841	370.9	855.3	707364
sample1152	840.9	313.6	837.5	2.49898e+06
sample1153	840.1	349.8	829.9	686330
sample1154	839.6	781.6	1074.1	888246
sample1155	839.3	359.7	824	2.45885e+06
sample1156	839.3	306	821.9	2.45256e+06
sample1157	839	555	949.2	2.83228e+06
sample1158	838.9	332	807.2	667590
sample1159	838.7	397.3	850.8	703612
sample1160	837.8	904.2	1188.2	982602
sample1161	837.7	493.2	932.3	2.78199e+06
sample1162	837.2	342.7	844.3	2.51924e+06
sample1163	836.7	300	833.3	2.48646e+06
sample1164	836.7	460.2	907.1	750160
sample1165	836	2440	1839.4	1.52116e+06
sample1166	835.3	345.6	822.3	680034
sample1167	834.9	796.8	1030.5	852192
sample1168	834.8	360.4	830.8	687105
sample1169	834.3	656.3	966.1	798981
sample1170	834.3	318	797.2	659299
sample1171	834.2	680.7	1048.5	867096
sample1172	833.8	398.7	841.6	696022
sample1173	833.8	345.7	819.8	677977
sample1174	833.6	1088.7	1261.5	1043251
sample1175	833.5	284	815.7	2.434e+06
sample1176	832.8	333.7	807.7	667931
sample1177	832.4	360.4	841.7	2.5115e+06
sample1178	832.3	364.2	850.9	703658
sample1179	832.2	301.3	818.6	2.44261e+06
sample1180	832.1	334.7	832.5	2.4843e+06
sample1181	832	442.7	880.9	728521
sample1182	831.8	1045.8	1276.1	1.05534e+06
sample1183	831.8	392.9	854.5	706631
sample1184	830.6	390.2	835.7	691107
sample1185	830.2	323.8	811.5	671086
sample1186	830	1053.9	1173.4	970426
sample1187	829.3	410.2	845.5	2.52289e+06
sample1188	829.1	712.8	1027.1	3.0649e+06
sample1189	829	671.4	1004.6	2.9976e+06
sample1190	828.1	1303.8	1303.8	1.07827e+06
sample1191	828.1	334.4	827.1	2468146
sample1192	828	373.3	841.1	695566
sample1193	827.8	288	806.8	2.40759e+06
sample1194	827.8	724.7	1068.4	883569
sample1195	827.6	300.9	826.5	2466261
sample1196	826.8	369.6	876.9	725222
sample1197	826.8	305.9	809.7	2.41624e+06
sample1198	826.7	328.2	797	659128
sample1199	825.5	328.3	812.5	671968
sample1200	825.1	303	807.2	2.40877e+06
sample1201	825.1	498.9	923.8	764008
sample1202	824.9	429.4	881	728579
sample1203	824.7	391.6	834.6	690224
sample1204	823.3	578.5	947.1	783273
sample1205	823.3	1402.3	1370.8	1.13362e+06
sample1206	823	651.4	997.3	2.97604e+06
sample1207	822.8	448.2	870.5	2.59751e+06
sample1208	822.8	372.9	831.6	2.48146e+06
sample1209	822.7	330.9	791.7	654776
sample1210	822.6	350.5	826	683077
sample1211	822.3	434.9	856.2	708098
sample1212	822.2	605	990.1	818843
sample1213	821.9	342.8	813.2	672553
sample1214	821.2	363	803.8	2.39868e+06
sample1215	821.2	696.8	1030.9	852551
sample1216	820.9	351.9	824.1	681503
sample1217	820.8	1251.8	1292.2	1.06868e+06
sample1218	820.7	304	800.5	2.38881e+06
sample1219	820.7	387.2	815.8	674679
sample1220	820.4	318.3	798.4	660237
sample1221	820.4	599.6	921.7	762242
sample1222	819.9	947.1	1231.9	1.01876e+06
sample1223	819.4	418.3	867.6	717476
sample1224	819.3	337.3	805.6	666238
sample1225	818.6	460.4	876.4	2.61522e+06
sample1226	818.5	317.1	803.6	2.39805e+06
sample1227	818.2	292.5	789.9	653280
sample1228	817.3	572	958	2.85869e+06
sample1229	817	2867.2	2145.5	1.77433e+06
sample1230	815.9	341.4	827	2.46788e+06
sample1231	815.8	321.5	800.1	2.3876e+06
sample1232	815.8	520.8	909.5	752140
sample1233	815.7	708.6	1005.3	2.99983e+06
sample1234	815.3	1227.5	1320.8	1.09226e+06
sample1235	814.8	327.1	800	661639
sample1236	814.7	346.9	826.6	2.46649e+06
sample1237	814.5	334.2	801.9	2.39295e+06
sample1238	814.4	372.9	830.3	686637
sample1239	814.2	316.6	806.2	2405754
sample1240	814	380.2	839	693814
sample1241	814	326.7	815.7	2.43409e+06
sample1242	813.6	366.8	837.4	2.49869e+06
sample1243	813.1	527.1	912.8	754920
sample1244	813	325.8	817.8	2.44019e+06
sample1245	812.6	691	1036.2	856947
sample1246	812.1	1367.1	1349.8	1.11627e+06
sample1247	811	322.5	772.6	638978
sample1248	810.9	505.9	896.2	741197
sample1249	810.9	910.1	1231.4	1.01876e+06
sample1250	810.9	984.4	1194	987440
sample1251	810.3	283.7	781.7	2332736
sample1252	810	818.7	1093.9	904673
sample1253	809.4	344.8	821.7	2.45207e+06
sample1254	809.2	773.6	958.7	792861
sample1255	809.2	285.3	807.4	2.40925e+06
sample1256	809.1	1010.1	1187.7	982258
sample1257	808.4	268.3	784.2	2.34004e+06
sample1258	808	865.5	1082.8	3.2311e+06
sample1259	806.9	364.9	820.6	2.44854e+06
sample1260	806.4	527.9	911.4	2.7195e+06
sample1261	806	507.8	925.8	765635
sample1262	805.9	283.8	792.6	2.36512e+06
sample1263	805.2	321.1	794.3	656863
sample1264	805.1	371.7	825	2.4617e+06
sample1265	804.9	343	827.5	2.46918e+06
sample1266	804.7	300	798.1	660059
sample1267	804.7	428.2	868.7	2.59227e+06
sample1268	804.4	354.2	761.1	2.27125e+06
sample1269	803.7	334.3	806.6	2.40703e+06
sample1270	803.5	1224.5	1275.8	3.80705e+06
sample1271	802.9	388.3	834	689720
sample1272	802.2	477.6	870.8	2.59836e+06
sample1273	801.7	336.8	800.3	661834
sample1274	801.7	326.7	817.8	2.44019e+06
sample1275	801.6	439.3	861.8	712714
sample1276	801.6	305.7	813.9	2.42859e+06
sample1277	801.4	290.5	799.5	661179
sample1278	801.4	1286.1	1402.1	1.15952e+06
sample1279	800.5	383.1	823.9	681391
sample1280	800.4	1143.7	1230.1	1.01728e+06
sample1281	800.3	336	811.7	2.42208e+06
sample1282	799.8	454.1	859.3	2.56403e+06
sample1283	799.6	304.9	788.2	2.35186e+06
sample1284	799.1	1277.3	1374.5	1.13673e+06
sample1285	798.8	400	837.3	692433
sample1286	798.6	975.1	1110.7	918554
sample1287	798.4	329.1	749.5	619866
sample1288	798.3	383.6	813.8	2.42845e+06
sample1289	798.1	337	788.7	652250
sample1290	797.9	1384.3	1365.3	1.12909e+06
sample1291	797.6	323.6	779.8	644870
sample1292	797.6	321.4	784.7	2.34167e+06
sample1293	797.6	634.1	969.1	801459
sample1294	797.3	307.5	779.4	2.32578e+06
sample1295	796.4	364.5	825.6	682755
sample1296	796.3	350.5	790	2.3574e+06
sample1297	795.9	321.4	789.9	2.35715e+06
sample1298	795.8	1249.8	1306	1.08008e+06
sample1299	795.7	271	792.4	2.36451e+06
sample1300	795.5	349.1	794.2	2.37001e+06
sample1301	795.5	937.5	1134.8	938452
sample1302	795.4	322.4	791.9	654891
sample1303	795.2	293.3	761.4	629713
sample1304	795.1	318.2	804.7	665503
sample1305	795.1	524.9	900.4	744660
sample1306	795	335.3	777.9	643288
sample1307	794.4	736	997.1	824567
sample1308	794.2	359.7	825.3	2.46275e+06
sample1309	793.5	948.7	1123.2	928869
sample1310	793.4	633.7	937.4	2.79732e+06
sample1311	793.3	643.3	963.8	2.87612e+06
sample1312	793.1	354.3	791.5	2.36173e+06
sample1313	790.8	334.9	794.9	2.37194e+06
sample1314	790.8	944.6	1115.5	3.3287e+06
sample1315	790.7	745.2	1028.4	850470
sample1316	790.1	328.1	793.2	2.36696e+06
sample1317	790	1025.2	1181.8	3.52651e+06
sample1318	789.4	321.5	806.9	667329
sample1319	789.4	665.8	973.1	804775
sample1320	789.3	564.2	930.8	2.7776e+06
sample1321	789	515.3	892.9	2.66443e+06
sample1322	788.5	364.1	814.3	2429783
sample1323	788.4	304.6	778.6	2.32331e+06
sample1324	788.4	411.8	838.3	2.50141e+06
sample1325	788.4	317.4	776	641712
sample1326	787.7	331.9	804.2	2.39983e+06
sample1327	787.6	691.1	1013	837713
sample1328	787.4	181.5	391.5	323795
sample1329	787.2	264.8	782	2.33361e+06
sample1330	786.7	332.1	803.8	2.3984e+06
sample1331	786.4	305	760	628559
sample1332	786.3	393.5	811.4	2.42135e+06
sample1333	786.3	317.5	801.1	662484
sample1334	785.9	295	775.4	2.31382e+06
sample1335	785.5	335.6	798.6	2.38296e+06
sample1336	785.5	483.6	870.3	719748
sample1337	785.5	315.3	767.9	2.29147e+06
sample1338	785.5	519.6	876.1	2614165
sample1339	784.8	873.5	1133	937010
sample1340	784.3	335.4	790.1	2.35776e+06
sample1341	781.8	418.6	823.4	2.45698e+06
sample1342	781.8	285.2	786.7	650587
sample1343	781.6	302.4	765.7	2.28478e+06
sample1344	781.3	304.2	757.5	626478
sample1345	781.1	372.1	801.4	2.39135e+06
sample1346	781	302.9	789.6	2.35616e+06
sample1347	780.7	1435	1328.7	1.09882e+06
sample1348	780.6	321.3	764	631854
sample1349	780.3	932.9	1134.4	938121
sample1350	780.2	775.9	958.7	2.86071e+06
sample1351	780.2	317.3	775.7	2.31462e+06
sample1352	780.2	337.8	804	2.39903e+06
sample1353	780.1	331.8	763.8	631628
sample1354	780	1178.4	1283.4	3.8298e+06
sample1355	779.9	350.9	796.3	2.37604e+06
sample1356	779.1	316.7	774.2	2.31007e+06
sample1357	778.2	1024.4	1183.4	978640
sample1358	777.7	775.3	1014.7	839183
sample1359	777.5	380.6	826	683080
sample1360	777.3	376.7	803.7	2.39813e+06
sample1361	777.2	577.5	891.9	2.66137e+06
sample1362	777.1	452.5	852.1	2.54253e+06
sample1363	777	483.7	863.1	2.57538e+06
sample1364	776.7	330.4	773.5	639724
sample1365	776.7	338.5	758.4	627181
sample1366	776.3	556.1	900.6	2.68741e+06
sample1367	776.1	282.8	760.4	2.26909e+06
sample1368	775.9	1925.7	1498.3	1.23907e+06
sample1369	775.6	824.5	972.8	804540
sample1370	775.5	292.2	758.3	627145
sample1371	775.5	197.1	354.5	1.05793e+06
sample1372	775	511.6	860.3	711436
sample1373	774.9	788.5	1038.8	859092
sample1374	774.7	734.6	902.3	746197
sample1375	774.4	355.1	788.7	652259
sample1376	774.3	1215.8	1270.6	1.05077e+06
sample1377	773.4	468.5	842.9	2.51512e+06
sample1378	773.3	346.4	778.4	643763
sample1379	773.3	372.5	814.3	673399
sample1380	773.2	291.4	780.5	2.32889e+06
sample1381	773.2	336.9	759.9	628420
sample1382	773.1	659.4	929.4	2.77323e+06
sample1383	772.9	764.4	1010.5	3.01531e+06
sample1384	772.5	629.1	952.1	2.84107e+06
sample1385	772.5	432	855.7	707657
sample1386	772.2	317.9	774.6	2.31152e+06
sample1387	772.1	783.4	1048.2	866840
sample1388	772	286.1	765.1	2.28299e+06
sample1389	771.9	301.3	765.2	632857
sample1390	771.7	699.2	970.4	2.89572e+06
sample1391	771	636.7	912.1	2721606
sample1392	771	812.5	976	807124
sample1393	770.7	484.4	850.4	2.53753e+06
sample1394	770.3	328.8	762.9	630918
sample1395	770.1	862.4	1070.5	3.19436e+06
sample1396	770	384.1	800.2	2.38783e+06
sample1397	769.7	332.9	764.8	632527
sample1398	769.5	288.8	744.6	615779
sample1399	769.2	361.5	796.3	2.37625e+06
sample1400	768.9	366.6	774.7	640670
sample1401	768.8	607.2	889.7	735741
sample1402	768.8	368.8	780.4	645388
sample1403	768.8	407.5	813.2	2.42673e+06
sample1404	768.3	287.1	764	2.27972e+06
sample1405	767.8	292.7	757.9	2.26157e+06
sample1406	767.7	363.9	780.5	2329020
sample1407	767.4	269.6	735.1	2.19363e+06
sample1408	767.2	272.7	754.4	2.25108e+06
sample1409	766.9	424.8	809.2	2414761
sample1410	765.7	1216.4	1269.2	1.0496e+06
sample1411	765.6	523.1	876.5	724868
sample1412	765.5	650.4	914.4	2.72856e+06
sample1413	765.1	336.8	779.5	644609
sample1414	764.9	357.2	794.3	2.37031e+06
sample1415	764.7	466.4	847.4	700804
sample1416	764.7	326.7	776.6	642266
sample1417	764.2	295	733.9	606894
sample1418	764.1	396.5	823.7	2.45803e+06
sample1419	763.7	862.4	1104.4	913312
sample1420	762.8	608.7	918.7	759742
sample1421	762.6	493.3	852.4	704922
sample1422	762.6	305.7	767.6	2.29039e+06
sample1423	762.3	1258.1	1232.6	1.01932e+06
sample1424	762.1	377.5	775.6	2.31444e+06
sample1425	761.8	967.5	1170.1	967701
sample1426	761.7	316.4	755.1	624480
sample1427	761.6	713.6	967.5	2.88708e+06
sample1428	761.6	335.4	764.9	632553
sample1429	761.2	942	1085.5	3.23907e+06
sample1430	761	286.8	734.6	607502
sample1431	760.9	561.1	817.5	2.43949e+06
sample1432	760.2	270	752	2.24382e+06
sample1433	759.8	753.2	968.2	2.8892e+06
sample1434	759.6	626.6	943.8	780505
sample1435	759.5	318.4	751.5	2.24248e+06
sample1436	759.2	453.6	833.4	2.48678e+06
sample1437	759.1	433.6	797.7	2.38021e+06
sample1438	759	1299.8	1339.3	1.10758e+06
sample1439	758.9	320.8	739.7	2.20719e+06
sample1440	758.8	766.4	1063.7	879695
sample1441	758.6	308.9	787.9	651629
sample1442	758.3	323.3	743.7	615033
sample1443	758	294.8	735.3	608069
sample1444	757.6	291	730.6	2.18015e+06
sample1445	757.3	244.2	528.4	436966
sample1446	757.3	316.9	737.2	609692
sample1447	757.1	329.6	757.5	626420
sample1448	757	444.7	822.4	2.45394e+06
sample1449	757	276.7	756.9	625983
sample1450	756.8	1132	1235	1.02136e+06
sample1451	756.1	420.9	798.1	660008
sample1452	756.1	389	789.1	2.35454e+06
sample1453	755.8	300.2	743.1	614535
sample1454	755.6	328.4	761.4	2272059
sample1455	755.5	296.4	722.3	597338
sample1456	755.4	303	740.8	2.21042e+06
sample1457	755.3	393	795	2.37214e+06
sample1458	755.1	314.4	760.5	2.26921e+06
sample1459	754.4	288.2	736.7	2.19831e+06
sample1460	753.8	299.3	747.7	2.23122e+06
sample1461	753.2	348.9	772.5	2.30499e+06
sample1462	753.1	885.9	1103.2	912363
sample1463	753	476.3	851.3	704046
sample1464	752.6	334.7	750.6	2.23975e+06
sample1465	752.6	388	823	680609
sample1466	752.5	898.4	988.3	817321
sample1467	752.4	681.3	941.3	778473
sample1468	751.7	660.1	930.7	2.77727e+06
sample1469	751.3	327.1	764.5	2.28113e+06
sample1470	751.1	260.7	581.9	481237
sample1471	751.1	333.6	734.8	607698
sample1472	750.9	708.6	914.5	756285
sample1473	750.8	311.9	760.1	2.26828e+06
sample1474	750	342.2	763.6	2278668
sample1475	749.6	579.7	889.2	735354
sample1476	749.5	856.4	1041.1	861023
sample1477	749.1	1121.7	1150.7	951644
sample1478	748.7	652.9	937.3	2.79695e+06
sample1479	748.6	278.6	730.9	2.18107e+06
sample1480	748.5	297.9	756.5	2.25739e+06
sample1481	747.4	273.2	735.1	607928
sample1482	747.4	323.5	755.5	2.2543e+06
sample1483	747.2	562.5	894.9	2.67034e+06
sample1484	746.6	444.2	790	2.35729e+06
sample1485	746.6	262.8	741.3	613086
sample1486	745.9	772.4	1035.4	856271
sample1487	745.9	388.6	797.8	659819
sample1488	745.8	388.7	777	642544
sample1489	745.3	299.7	727.7	2.17148e+06
sample1490	745.3	321.8	729.8	2177588
sample1491	745	302.7	736.2	608826
sample1492	744.9	265.6	708.9	586253
sample1493	744.7	374.9	755.8	625042
sample1494	744.5	302.5	722.4	597421
sample1495	743.8	307.5	725.5	599979
sample1496	743.8	595.8	927	766624
sample1497	743.7	601.9	883.5	730631
sample1498	743.4	331.5	748.4	618968
sample1499	743.2	588.9	905.6	2.70239e+06
sample1500	743.1	307.5	734.7	2.19233e+06
sample1501	743	705.8	883.8	730932
sample1502	742.7	698	963.4	2.87481e+06
sample1503	742.6	316.8	749.3	2.23601e+06
sample1504	742.2	373.6	771.7	2.30278e+06
sample1505	741.4	284.6	715	591339
sample1506	741.3	962.8	1037.8	858292
sample1507	740.4	547.1	866.4	2.58543e+06
sample1508	740.1	289.9	716.7	592715
sample1509	740	310.3	729.3	2.17611e+06
sample1510	739.9	538	869	2.59313e+06
sample1511	739.8	236.9	737.4	609810
sample1512	739.7	615	857.5	709176
sample1513	739.6	545.9	892.2	737858
sample1514	738	421	795.3	2.37327e+06
sample1515	737.7	301	731.7	2183387
sample1516	737.6	248.7	715.9	2.13628e+06
sample1517	737.1	263.7	728.8	2.17478e+06
sample1518	737.1	321.9	743.8	615100
sample1519	736.9	946.9	1139.8	942619
sample1520	736.4	291	717	592986
sample1521	736.1	313	703.6	2.09943e+06
sample1522	735.5	418.7	781.3	2.33125e+06
sample1523	735.5	316.3	741.1	2.21134e+06
sample1524	735.1	632.7	916.9	2735921
sample1525	735.1	846.7	1050.7	868939
sample1526	735	490.7	811.7	671240
sample1527	734.7	390.7	779.6	644760
sample1528	734.6	941.4	1086	898089
sample1529	734.5	329.8	747.7	2.2312e+06
sample1530	734.5	303.2	740.4	2.20944e+06
sample1531	734.5	276.5	732.7	2.18652e+06
sample1532	734.3	403.3	772.5	638877
sample1533	733.3	875	1048.2	3.12792e+06
sample1534	733.2	374.7	652.3	1.94646e+06
sample1535	732.9	1328.3	1294.7	1.07073e+06
sample1536	732.9	292.6	707	584711
sample1537	732.9	283.2	706.5	584274
sample1538	732	449.9	835	690583
sample1539	731.9	332.2	740.6	2.21e+06
sample1540	731.7	482.4	839.5	694226
sample1541	731.5	262	696.8	2.0793e+06
sample1542	731.4	314.3	741.8	613490
sample1543	731.3	326.9	730.7	2.18043e+06
sample1544	731.1	286.9	725.4	2.16454e+06
sample1545	731	925.5	1068.8	883865
sample1546	730.8	404.7	793.2	2.36703e+06
sample1547	730.8	307.4	748.5	2.23363e+06
sample1548	730.6	384.1	776.4	642042
sample1549	730.5	311.6	752.9	2.24655e+06
sample1550	730.3	264	721.8	2153932
sample1551	730	891.3	988.2	2.94868e+06
sample1552	729.8	291.1	705.6	2.10559e+06
sample1553	729.7	323.2	739	2.20514e+06
sample1554	729.3	424.6	772.2	2.30411e+06
sample1555	728.9	303.9	704	582211
sample1556	728.6	547.3	831.8	2.48201e+06
sample1557	728.3	458.8	816.6	2.43659e+06
sample1558	728.1	300	704.6	582701
sample1559	728	316	737.7	2.20134e+06
sample1560	727.8	703.6	894.8	740026
sample1561	727.6	286.2	705.6	2105539
sample1562	727.3	783.7	925	2.7602e+06
sample1563	727	500.8	835.2	2492271
sample1564	726.5	344.8	762.2	2.27437e+06
sample1565	726.4	250	709.5	2.11709e+06
sample1566	726.4	1257.3	1283.2	1.06123e+06
sample1567	725.3	400.6	760.2	628695
sample1568	725	294.3	700.9	579638
sample1569	725	298.4	735.2	2.19386e+06
sample1570	724.8	403.2	776.9	2318244
sample1571	724.1	451.8	788.3	651887
sample1572	723.2	347.9	745.6	2.22487e+06
sample1573	722.9	1292.8	1325.8	1.09643e+06
sample1574	722.5	308.3	721.1	2.15176e+06
sample1575	722.1	255.3	720.2	2.14893e+06
sample1576	721.5	422.2	758.1	626937
sample1577	719.8	394.7	772.2	638645
sample1578	719	399.9	808	668197
sample1579	718.8	283.5	736.8	609314
sample1580	718.5	400	781.6	2.33229e+06
sample1581	718.1	238.7	699.7	578693
sample1582	718	286.6	704.3	2.10161e+06
sample1583	717.4	543.2	846.7	2.52643e+06
sample1584	717.1	282.1	696.1	575653
sample1585	717	312.3	721	2.15133e+06
sample1586	716.9	275.5	707.5	2.11115e+06
sample1587	716.5	346.4	704.2	582403
sample1588	716.3	347.6	729.1	2175568
sample1589	715.7	367	761.3	2.27165e+06
sample1590	715.2	291.1	710.7	2.12086e+06
sample1591	715.2	291.5	708	2.11279e+06
sample1592	715	1310.8	1210.1	3.61102e+06
sample1593	714.5	620.9	853.4	705785
sample1594	714.2	422.6	780.3	2.32839e+06
sample1595	713.8	309.5	735.7	2195440
sample1596	713.7	298.7	719.9	2.14806e+06
sample1597	713.6	295.3	694	573968
sample1598	713.2	407	784	648355
sample1599	712.7	266.9	714.6	2.13226e+06
sample1600	712.6	383	740.8	612609
sample1601	712.5	350.7	741.2	612984
sample1602	712.2	340.7	733.7	2.18942e+06
sample1603	712	657.4	885.2	2.64146e+06
sample1604	711.9	289.9	725.7	600194
sample1605	711.6	356.6	746.4	617270
sample1606	711.2	351.8	722.2	597259
sample1607	710.9	1180.2	1214.3	1.00421e+06
sample1608	710.3	593.9	874.9	723572
sample1609	710.2	273.3	708.5	2.11402e+06
sample1610	710.1	822.8	1010	835309
sample1611	709.9	332.8	734.9	607731
sample1612	709.9	323.5	712.6	589324
sample1613	709.8	372.1	716.3	592377
sample1614	709.5	347.7	738.7	2.20427e+06
sample1615	709.4	326.3	715.3	591538
sample1616	709.1	314.1	722.2	2154949
sample1617	709.1	471.9	815.4	2.43328e+06
sample1618	708.9	458	789.8	653177
sample1619	708.8	481.1	775.8	641557
sample1620	708.7	577.9	858.8	710247
sample1621	708.6	858.7	1024.7	3.05777e+06
sample1622	708.2	369.3	738.7	2.2044e+06
sample1623	707	328.1	722.3	2.15531e+06
sample1624	707	284.8	704.1	582327
sample1625	706.5	641.6	906.1	2.70369e+06
sample1626	706.4	611.9	835.5	690933
sample1627	706.1	783.5	893.6	2.66658e+06
sample1628	706.1	1119.4	1150.6	951512
sample1629	705.7	1364.5	1365.7	1.12942e+06
sample1630	705.6	243.1	693.5	2.06927e+06
sample1631	705.4	609.9	900.4	744643
sample1632	705.1	1027.9	1066.8	3.18331e+06
sample1633	705.1	274.9	677.1	559931
sample1634	705.1	466.8	819.2	677490
sample1635	704.4	422.6	765.7	633251
sample1636	704.2	445.8	780.4	2.32878e+06
sample1637	704	363.5	753.2	622862
sample1638	704	279.3	675.9	2016809
sample1639	703.9	248	683.5	2.03964e+06
sample1640	703.8	644.3	902.7	746550
sample1641	703	261	698.5	577625
sample1642	702.8	392.2	764.7	632375
sample1643	702.2	255.2	689.3	2.05682e+06
sample1644	701.8	298.6	685.2	566648
sample1645	701.8	274.2	706.6	2.10855e+06
sample1646	701.6	1182.4	1145.3	3417454
sample1647	701.3	1005.5	1087.3	899209
sample1648	701.3	271.4	708.9	586247
sample1649	701.1	658.3	839.1	693908
sample1650	700.8	271.9	673.1	2.00861e+06
sample1651	700.6	343.5	736.2	608812
sample1652	700.5	648.3	845.8	2.52394e+06
sample1653	700.5	1590.9	1336.3	1.10508e+06
sample1654	700.1	340	709.8	586985
sample1655	699.9	383.1	765.6	2.28457e+06
sample1656	699.8	868.8	932.9	771491
sample1657	699.5	291.2	706	2.1066e+06
sample1658	699.5	668.3	881.9	2.63153e+06
sample1659	699.2	390.8	765.5	2.28412e+06
sample1660	699.2	419.8	784.4	2.34071e+06
sample1661	698.8	331.4	726.2	2.1671e+06
sample1662	698.6	598.2	904.7	748218
sample1663	698.4	464.9	765.5	2.28434e+06
sample1664	698.4	729.6	954.7	2.84873e+06
sample1665	697.9	281.4	680.8	562994
sample1666	697.6	566.3	811	670734
sample1667	697.5	1111.1	1183.3	978608
sample1668	697.4	583.3	811.9	671439
sample1669	697.3	511.1	834.3	2489440
sample1670	697	293.5	701.7	2.09392e+06
sample1671	696.9	659.6	907.2	750271
sample1672	696.7	1800.9	1315.5	1.08789e+06
sample1673	696.6	351.2	727.5	2.17081e+06
sample1674	696.3	807	953.2	788281
sample1675	695.4	404	754.6	2.25179e+06
sample1676	695.1	596.3	870.3	2.59708e+06
sample1677	695.1	341.8	725.4	2164448
sample1678	694.5	250.4	683.3	2.03911e+06
sample1679	693.8	324.3	709.7	2.11764e+06
sample1680	693.6	336.6	745.2	616304
sample1681	693.3	447	798	659947
sample1682	693.1	397	760.6	629030
sample1683	692.9	292.3	680.3	2.03001e+06
sample1684	692.6	281.4	684.6	2042950
sample1685	692.6	295.6	657.6	1.96223e+06
sample1686	692.2	894.9	951.6	786961
sample1687	692.2	241.9	678	2.02302e+06
sample1688	692	290.6	692.7	2.06704e+06
sample1689	691.8	407.3	754.9	2.25256e+06
sample1690	691.1	502	790.9	654064
sample1691	691	362.7	723	597918
sample1692	691	394.4	722.6	597594
sample1693	691	740.2	948.7	784574
sample1694	690.7	317.3	693.8	573773
sample1695	690.6	469.4	760.6	2.26962e+06
sample1696	690.5	416.3	752.7	2.24611e+06
sample1697	690.2	346.1	730.1	2.17853e+06
sample1698	689.8	261.9	662.6	548008
sample1699	689.6	260	675.7	2.01643e+06
sample1700	689.6	523.9	812.2	671722
sample1701	689.3	280.7	682.4	2.03628e+06
sample1702	689	286.7	676.2	2.01782e+06
sample1703	688.8	308.4	706.3	584085
sample1704	688.6	271.5	685.7	2.04627e+06
sample1705	688.3	290	704.6	2102523
sample1706	687.2	278.5	681.6	2.03389e+06
sample1707	687.1	402.4	758.1	2.26212e+06
sample1708	686.8	455.7	761	2.27096e+06
sample1709	686.5	315.1	709.7	2.11761e+06
sample1710	686.4	269	677.3	2021198
sample1711	686.4	225.5	675	558250
sample1712	686.2	260	672.5	2.00675e+06
sample1713	685.8	241.5	654.2	1.95212e+06
sample1714	685.4	266.2	672.8	2.0077e+06
sample1715	684.8	495.9	803.5	2.39758e+06
sample1716	684.8	554	816	2.43482e+06
sample1717	684.5	282.2	659.2	1.96719e+06
sample1718	684.2	277.2	674.1	557502
sample1719	684	327.9	711.1	2122017
sample1720	683.9	716.7	896.3	2.67458e+06
sample1721	683.7	455.4	746	2226193
sample1722	683.5	571.8	866.4	716550
sample1723	683.5	1055.8	1096	3.27057e+06
sample1724	683.2	690.6	893.9	2.66737e+06
sample1725	683	511.3	782.4	647083
sample1726	683	269.1	676.5	2.01879e+06
sample1727	682.7	625.6	903	746751
sample1728	682.5	595.8	844.9	2.52107e+06
sample1729	682	274.7	677.9	2.02294e+06
sample1730	682	297.3	691.3	2.06299e+06
sample1731	681.5	504.4	828.9	685464
sample1732	681.5	476.5	760.4	2.26913e+06
sample1733	681.1	287.3	693.6	2.06963e+06
sample1734	681	231.7	664.1	1.98181e+06
sample1735	680.7	405.5	739.2	611312
sample1736	680.3	375.1	743.7	615036
sample1737	680.3	1012.1	1115.5	922490
sample1738	680.1	505.3	807	2.40795e+06
sample1739	680	245.3	665.8	1.98684e+06
sample1740	679.5	277.6	678	2023069
sample1741	679.5	468.9	765.4	632978
sample1742	679	767.9	956.4	790964
sample1743	678.7	294.8	674.3	2.01204e+06
sample1744	678.6	232	658.3	1.96424e+06
sample1745	678.5	762.9	917.5	758775
sample1746	678.4	308	683.8	2.0404e+06
sample1747	678.3	297.8	695.8	2.07626e+06
sample1748	678	923.6	1064.2	880120
sample1749	677.7	758	939.4	776920
sample1750	677.4	324.9	665.5	550403
sample1751	677.3	289.3	667.2	551736
sample1752	677.2	458	773.6	2.30846e+06
sample1753	677	798.7	945.2	781667
sample1754	677	258.7	658.4	1.96479e+06
sample1755	677	413.3	715.8	591940
sample1756	676.7	379.5	720.8	2.15101e+06
sample1757	676.1	928.8	1084.9	897210
sample1758	675.8	657.6	911.8	754065
sample1759	675.8	746.1	933	2.78417e+06
sample1760	675.6	341.2	716.2	2.13723e+06
sample1761	675.1	281.8	679.6	2.02797e+06
sample1762	675	875	1031.2	852785
sample1763	674.8	489	814.2	673332
sample1764	674.1	250.1	642.7	531528
sample1765	673.9	420.9	744.9	2.22277e+06
sample1766	673.9	269.7	675.7	558794
sample1767	673.8	770.6	950.8	786324
sample1768	673.8	261.7	671.7	2.00441e+06
sample1769	673.7	840.6	911	2.71836e+06
sample1770	673.7	667.4	873.1	2.60543e+06
sample1771	673.6	257.3	667.1	1.99053e+06
sample1772	673.6	377.8	740.1	2.20847e+06
sample1773	673.2	241.6	663.3	548586
sample1774	672.4	285.7	651.3	538655
sample1775	672.2	333.6	675.7	2.01635e+06
sample1776	671.6	424	742.1	2.21439e+06
sample1777	671.2	336.4	697.9	2.08249e+06
sample1778	671.2	420.7	738	2.2023e+06
sample1779	670.7	244.1	659.5	1.96796e+06
sample1780	670.5	292	687.4	2.05112e+06
sample1781	670.5	398.6	742.2	2214825
sample1782	670.4	465.4	751.2	2241458
sample1783	670	542.3	813.1	2.42624e+06
sample1784	669.9	300.7	687.1	2.0503e+06
sample1785	669.9	260.7	659.6	1.96834e+06
sample1786	669.6	254.8	665.2	1.98481e+06
sample1787	669	269.3	674.3	2.01217e+06
sample1788	668.4	234.7	644	532553
sample1789	668.3	393.6	745.8	616806
sample1790	668	513.7	805.5	2.40361e+06
sample1791	667.6	286.9	673.5	556966
sample1792	667.6	235.4	647.6	1.93234e+06
sample1793	667	368.4	724.2	598917
sample1794	666.4	351.2	708.2	2.11327e+06
sample1795	666.1	263.3	635.9	525858
sample1796	665.9	868.6	977.8	2.9177e+06
sample1797	665.7	268.4	641.7	530690
sample1798	665.6	255.2	638.9	528337
sample1799	665.2	409.5	730.1	2.17866e+06
sample1800	665	243.2	633.9	524270
sample1801	664.8	345.2	701.4	580084
sample1802	664.3	1374.5	1211.6	1.00198e+06
sample1803	663.6	301	675.3	2.01496e+06
sample1804	663.6	275.3	662.6	1.97717e+06
sample1805	663.6	236.4	651.9	1.94527e+06
sample1806	663.4	310.1	679.5	2.02749e+06
sample1807	663	349.5	709.4	2.11685e+06
sample1808	663	278.5	664.7	1.9836e+06
sample1809	662.7	251.4	648.5	1935125
sample1810	662.7	270.7	666	1.98735e+06
sample1811	662.6	229.9	641.6	530644
sample1812	662.5	280.7	669.5	1.99765e+06
sample1813	662.2	271.4	663.1	1.9787e+06
sample1814	662	231.3	626.6	518172
sample1815	661.5	812.4	944.7	2.81898e+06
sample1816	661.2	311.7	681.8	2.03459e+06
sample1817	661	225.9	647.7	535629
sample1818	660.6	261.4	665	1.98433e+06
sample1819	660.5	606	855.3	707348
sample1820	660.3	420.4	754.6	2.25184e+06
sample1821	660.2	328.3	676.3	559294
sample1822	660.1	929	913.5	755484
sample1823	660	620.2	852.9	2.54518e+06
sample1824	659.7	982.8	1077.1	890780
sample1825	659.4	471.5	769.5	636338
sample1826	659.3	901.8	1002.5	829088
sample1827	658.9	317.6	683.1	564885
sample1828	658.7	316.3	688.2	2.05351e+06
sample1829	658.5	430	727.2	2.16997e+06
sample1830	658.1	329.1	690	2.05901e+06
sample1831	657.9	691.4	886.7	2.64586e+06
sample1832	657.7	253.3	657.8	1.96289e+06
sample1833	657.7	245.5	665.8	550639
sample1834	657.2	305.3	675.6	2.01589e+06
sample1835	657.2	361.1	661.3	546918
sample1836	657.1	287.9	673.2	2.00869e+06
sample1837	657	429.9	731.7	2.18327e+06
sample1838	656.7	332.3	685.4	2.04527e+06
sample1839	656.7	278.4	664.9	1.9842e+06
sample1840	656.4	349	682.2	2.03578e+06
sample1841	656.2	283.9	641.6	1.91462e+06
sample1842	656.1	300	671.3	555182
sample1843	656.1	337.7	682.6	564510
sample1844	655.6	258.5	647.9	1.93338e+06
sample1845	655.6	202.8	649.4	537062
sample1846	655.4	348.3	698.9	2.08551e+06
sample1847	655.3	595.7	848.3	701503
sample1848	654.9	380.1	697.3	2.08072e+06
sample1849	654.9	290.3	641.4	530421
sample1850	654.9	292.9	659.2	1.96712e+06
sample1851	654.5	300.7	665.6	1986291
sample1852	654.5	900.4	1019	842692
sample1853	654.1	586	798.6	660411
sample1854	653.8	322.5	693.6	573625
sample1855	653.7	875.2	998.4	825708
sample1856	653.4	228.3	659.4	545333
sample1857	653.2	323.2	676	2.0171e+06
sample1858	652.9	848.6	970.5	802638
sample1859	652.7	275.5	641.2	1.91332e+06
sample1860	652.6	769.6	857.2	708902
sample1861	652.3	449	733.4	2.18844e+06
sample1862	652.2	255.2	640	1.9099e+06
sample1863	652	712	896.4	2.67472e+06
sample1864	651.8	271.2	652.5	1.94696e+06
sample1865	651.1	294	647.2	1.93136e+06
sample1866	650.8	305.3	673.1	2.00848e+06
sample1867	650.6	571.9	773.9	640027
sample1868	650.6	431.3	723.9	2.16007e+06
sample1869	649.7	350.3	696.8	2.07923e+06
sample1870	649.1	335	689.3	570075
sample1871	648.6	310.4	668.6	1.99517e+06
sample1872	648.5	372.2	694.7	2.07305e+06
sample1873	648.4	244.5	650.3	1.94055e+06
sample1874	647.3	310.5	668.4	1.99446e+06
sample1875	647.1	542	787.8	651537
sample1876	646.4	285.5	652.1	1.94596e+06
sample1877	645.9	221.1	628.7	1.87596e+06
sample1878	645.6	737.5	879.8	2625369
sample1879	645.5	282.6	660.7	1971502
sample1880	645.3	497.1	753.9	2.24965e+06
sample1881	645.3	254.2	644.2	1.92226e+06
sample1882	645.1	304.4	647.2	1.93132e+06
sample1883	644.8	346	671.6	2.00409e+06
sample1884	644.6	375.1	699.4	2.08713e+06
sample1885	644	231.2	639.7	1.90895e+06
sample1886	643.8	526.2	809.1	669115
sample1887	643.2	304.1	672.2	2.00577e+06
sample1888	643.1	685.5	887.7	734167
sample1889	642.6	1404.8	1198.3	991022
sample1890	642.5	1172.9	1052.1	870099
sample1891	642.2	389.9	651.4	1.94369e+06
sample1892	642.2	334.9	662.1	1975717
sample1893	641.6	299.1	648.8	536570
sample1894	641.3	446.6	743.6	2218765
sample1895	641	732.7	889.8	2.6551e+06
sample1896	641	338.2	670.5	2.00084e+06
sample1897	640.9	322.4	677.8	2.02246e+06
sample1898	640.9	262.2	641.9	1.91534e+06
sample1899	640.8	817.9	968.5	800954
sample1900	640.6	880.8	966.8	799509
sample1901	640.5	347.3	682	2.03506e+06
sample1902	640.3	838.8	999.8	826840
sample1903	640.2	250.7	615.4	1.83632e+06
sample1904	640	381	667.5	1.9919e+06
sample1905	639.7	254.4	624.6	516548
sample1906	639.4	307	655.4	1955611
sample1907	639	418.4	700.1	2.08911e+06
sample1908	638.7	242.4	609.9	504353
sample1909	638.3	208.5	624.2	1.86253e+06
sample1910	638.1	254.9	624.4	1863121
sample1911	637.9	391.6	703.7	581963
sample1912	637.8	449.6	739.3	611371
sample1913	637.6	262.7	629.8	520807
sample1914	637.6	884.1	986	2.94232e+06
sample1915	637.4	341.8	687.9	568920
sample1916	637.4	571.8	808.3	2.41206e+06
sample1917	637.1	298.3	644.1	1.92213e+06
sample1918	636.6	331.2	655.8	1.95695e+06
sample1919	636.4	274	646.4	1.92894e+06
sample1920	636	247.3	616.1	1838581
sample1921	635.9	337	672.5	2.00659e+06
sample1922	635.9	354.9	684.9	566413
sample1923	635.5	288.2	660.9	546538
sample1924	635.4	370	679.2	561696
sample1925	635.3	287.8	642	1.91577e+06
sample1926	635.1	273.7	644.5	1.92306e+06
sample1927	635	628.4	800.3	661867
sample1928	634.8	1152.6	1131.8	935968
sample1929	634.7	955.4	1010.3	3.01466e+06
sample1930	634.6	278.5	647.9	535820
sample1931	634.1	327.9	668.8	1.99583e+06
sample1932	633.8	588	781.5	2.33185e+06
sample1933	633.2	251.6	622.7	1.8581e+06
sample1934	632.6	397.7	673.5	2.00981e+06
sample1935	632.6	239.1	631.9	522561
sample1936	632.2	256.4	626.3	1.86883e+06
sample1937	632	387	702.1	2.095e+06
sample1938	631.2	265.3	636.3	526214
sample1939	631	1098.1	1059.7	3.16222e+06
sample1940	631	923.4	1018	841910
sample1941	630.9	802.9	937.8	775586
sample1942	630.8	1439.3	1274.8	1.05425e+06
sample1943	629.8	627.3	773	639235
sample1944	629.6	247.2	619.9	512633
sample1945	628.6	244.9	624.9	1.86476e+06
sample1946	628.5	296.5	646.3	534492
sample1947	628	450.2	736.3	2.19721e+06
sample1948	627.9	996.4	997.2	824664
sample1949	627.7	257.9	625	1.86491e+06
sample1950	627	278.2	635.9	1.89766e+06
sample1951	626.9	308.6	651	1.94244e+06
sample1952	626.8	585.6	808	668220
sample1953	626.7	283.4	640.3	1.91073e+06
sample1954	626.7	285.6	644.4	532928
sample1955	626.6	391.6	668.8	553134
sample1956	626.6	289	639.9	1.90955e+06
sample1957	626.5	903.2	1031.6	853106
sample1958	626.3	351.9	685.2	2044519
sample1959	625.9	226.6	618.8	1.8466e+06
sample1960	625.5	431.7	698.3	2.08382e+06
sample1961	625.3	530.3	722.3	597310
sample1962	625.3	371.6	670.4	2.00051e+06
sample1963	625.1	402.6	682.8	2.03749e+06
sample1964	625.1	905.8	889.5	735636
sample1965	624.8	448.2	747.3	617981
sample1966	624	262.4	639.7	1.9089e+06
sample1967	623.9	274.9	636.2	1.89831e+06
sample1968	623.9	265.8	618.3	1.84501e+06
sample1969	623.9	336.4	672.2	2.00579e+06
sample1970	623.8	461.1	699.2	578265
sample1971	623.1	274.5	633.2	1.88956e+06
sample1972	623.1	255.2	626.8	1.87045e+06
sample1973	623.1	776.2	908.2	751108
sample1974	622.9	488.2	764.4	2.2811e+06
sample1975	622.2	308.7	644.2	1.92219e+06
sample1976	622.2	241	605.8	1.80759e+06
sample1977	622.1	1122.5	1071	885720
sample1978	622	236	616.6	1.83995e+06
sample1979	621.9	581.9	781	645873
sample1980	621.7	241.7	597.3	493948
sample1981	621.7	249.2	620.5	1.85163e+06
sample1982	621.3	754.7	919.6	760494
sample1983	620.6	280.3	639.4	1.90812e+06
sample1984	620.3	239.2	604.8	1.80465e+06
sample1985	620.2	241.2	624.1	1.86227e+06
sample1986	620.2	329.4	650.7	1.94156e+06
sample1987	620.1	263.3	617.2	1.84161e+06
sample1988	620.1	219.3	610.8	1.82254e+06
sample1989	619.8	348.3	678.7	2.02514e+06
sample1990	619.7	223.6	605.6	1.80724e+06
sample1991	619.5	818.7	906.2	2.70401e+06
sample1992	619.3	458.5	705	2.10376e+06
sample1993	619	290.7	645.7	1.92688e+06
sample1994	618.9	291	638.9	1.9064e+06
sample1995	618.4	333.9	669.1	1.99672e+06
sample1996	618.3	307.2	641.1	1.91291e+06
sample1997	618	269.3	628.3	1.87478e+06
sample1998	617.8	231.5	599.4	495670
[truncated: 1,931 more rows]
