# Supplementary material for: Somatic mutations in 3929 HPV positive cervical cells associated with infection outcome and HPV type
Source: Nat Commun. 2024 Sep 12;15:7895. doi: 10.1038/s41467-024-51713-y (PMC11393421; doi:10.1038/s41467-024-51713-y)
Supplement: Supplementary file 5 — Supplementary Data 2 [file 41467_2024_51713_MOESM5_ESM.xlsx]

## Sheet: Data 2
Supplementary Data 2. List of the 3,192 mutated sites evaluated and their TIER classification.
Chromosome	Position	REF	ALT	c.CDNA	TIER	Gene	Alteration
chr3	178936082	G	A	c.1624G>A	TIER1	PIK3CA	E542K
chr3	178936091	G	A	c.1633G>A	TIER1	PIK3CA	E545K
chr3	178938934	G	A	c.2176G>A	TIER1	PIK3CA	E726K
chr3	178928079	G	A	c.1357G>A	TIER1	PIK3CA	E453K
chr3	178936091	G	C	c.1633G>C	TIER1	PIK3CA	E545Q
chr3	178936092	A	G	c.1634A>G	TIER1	PIK3CA	E545G
chr3	178952085	A	T	c.3140A>T	TIER1	PIK3CA	H1047L
chr3	178952085	A	G	c.3140A>G	TIER1	PIK3CA	H1047R
chr4	153244185	G	A	c.1972C>T	TIER1	FBXW7	R658X
chr4	153268138	G	A	c.670C>T	TIER1	FBXW7	R224X
chr4	153247289	G	C	c.1513C>G	TIER1	FBXW7	R505G
chr4	153249384	C	T	c.1394G>A	TIER1	FBXW7	R465H
chr4	153249385	G	A	c.1393C>T	TIER1	FBXW7	R465C
chr4	153247366	C	G	c.1436G>C	TIER1	FBXW7	R479P
chr10	89692904	C	T	c.388C>T	TIER1	PTEN	R130X
chr10	89692904	C	G	c.388C>G	TIER1	PTEN	R130G
chr12	56478854	G	A	c.310G>A	TIER1	ERBB3	V104M
chr12	25398281	C	T	c.38G>A	TIER1	KRAS	G13D
chr12	25398285	C	A	c.34G>T	TIER1	KRAS	G12C
chr12	25398284	C	A	c.35G>T	TIER1	KRAS	G12V
chr12	25398284	C	T	c.35G>A	TIER1	KRAS	G12D
chr12	25378562	C	T	c.436G>A	TIER1	KRAS	A146T
chr12	56493441	T	C	c.2849T>C	TIER1	ERBB3	I950T
chr17	37868208	C	T	c.929C>T	TIER1	ERBB2	S310F
chr17	7577085	C	T	c.853G>A	TIER1	TP53	E285K
chr22	41565529	G	A	c.4195G>A	TIER1	EP300	D1399N
chr22	22127164	C	T	c.964G>A	TIER1	MAPK1	E322K
chr1	27100207	C	T	c.4003C>T	TIER2	ARID1A	R1335X
chr1	27105550	C	T	c.5161C>T	TIER2	ARID1A	R1721X
chr1	27106861	C	T	c.6472C>T	TIER2	ARID1A	R2158X
chr1	27087503	C	T	c.2077C>T	TIER2	ARID1A	R693X
chr1	27097694	C	T	c.3283C>T	TIER2	ARID1A	Q1095X
chr1	27105553	C	T	c.5164C>T	TIER2	ARID1A	R1722X
chr1	27101054	C	T	c.4336C>T	TIER2	ARID1A	R1446X
chr1	27059260	C	T	c.1897C>T	TIER2	ARID1A	Q633X
chr1	27089574	C	T	c.2530C>T	TIER2	ARID1A	Q844X
chr1	27023420	C	T	c.526C>T	TIER2	ARID1A	Q176X
chr1	27105610	C	T	c.5221C>T	TIER2	ARID1A	Q1741X
chr10	89720852	C	T	c.1003C>T	TIER2	PTEN	R335X
chr10	89711900	G	A	c.518G>A	TIER2	PTEN	R173H
chr10	89624275	C	T	c.49C>T	TIER2	PTEN	Q17X
chr10	89692919	A	G	c.403A>G	TIER2	PTEN	I135V
chr10	89717672	C	T	c.697C>T	TIER2	PTEN	R233X
chr10	89692911	G	A	c.395G>A	TIER2	PTEN	G132D
chr10	89685315	G	A	c.209+1G>A	TIER2	PTEN	c.209+1G>A
chr10	89711899	C	T	c.517C>T	TIER2	PTEN	R173C
chr10	89690805	G	A	c.212G>A	TIER2	PTEN	C71Y
chr10	89711891	G	A	c.509G>A	TIER2	PTEN	S170N
chr10	89717712	C	T	c.737C>T	TIER2	PTEN	P246L
chr10	89725043	G	A	c.1027-1G>A	TIER2	PTEN	c.1027-1G>A
chr10	89720679	C	T	c.830C>T	TIER2	PTEN	T277I
chr10	89717615	C	T	c.640C>T	TIER2	PTEN	Q214X
chr10	89692895	G	A	c.379G>A	TIER2	PTEN	G127R
chr10	89711893	C	T	c.511C>T	TIER2	PTEN	Q171X
chr10	89692844	C	T	c.328C>T	TIER2	PTEN	Q110X
chr10	89690802	G	A	c.210-1G>A	TIER2	PTEN	c.210-1G>A
chr10	89717756	C	T	c.781C>T	TIER2	PTEN	Q261X
chr10	89692923	G	A	c.407G>A	TIER2	PTEN	C136Y
chr10	89692830	G	A	c.314G>A	TIER2	PTEN	C105Y
chr10	89685269	G	A	c.165-1G>A	TIER2	PTEN	c.165-1G>A
chr10	89717675	C	T	c.700C>T	TIER2	PTEN	R234W
chr11	534286	C	T	c.37G>A	TIER2	HRAS	G13S
chr11	534288	C	T	c.35G>A	TIER2	HRAS	G12D
chr11	533873	C	A	c.183G>T	TIER2	HRAS	Q61H
chr12	25398284	C	G	c.35G>C	TIER2	KRAS	G12A
chr12	25398285	C	T	c.34G>A	TIER2	KRAS	G12S
chr12	56481922	G	A	c.850G>A	TIER2	ERBB3	G284R
chr12	25380275	T	A	c.183A>T	TIER2	KRAS	Q61H
chr12	25378561	G	A	c.437C>T	TIER2	KRAS	A146V
chr12	25380283	C	T	c.175G>A	TIER2	KRAS	A59T
chr12	25398282	C	T	c.37G>A	TIER2	KRAS	G13S
chr12	25398281	C	A	c.38G>T	TIER2	KRAS	G13V
chr17	37879658	G	A	c.2033G>A	TIER2	ERBB2	R678Q
chr17	7579528	C	T	c.159G>A	TIER2	TP53	W53X
chr17	7577097	C	T	c.841G>A	TIER2	TP53	D281N
chr17	7578407	G	A	c.523C>T	TIER2	TP53	R175C
chr17	7577093	C	T	c.845G>A	TIER2	TP53	R282Q
chr17	7577094	G	A	c.844C>T	TIER2	TP53	R282W
chr17	7578517	G	A	c.413C>T	TIER2	TP53	A138V
chr17	7578457	C	T	c.473G>A	TIER2	TP53	R158H
chr17	7579415	C	T	c.272G>A	TIER2	TP53	W91X
chr17	7578406	C	T	c.524G>A	TIER2	TP53	R175H
chr17	7577105	G	A	c.833C>T	TIER2	TP53	P278L
chr17	7578217	G	A	c.632C>T	TIER2	TP53	T211I
chr17	7578403	C	T	c.527G>A	TIER2	TP53	C176Y
chr17	7577548	C	T	c.733G>A	TIER2	TP53	G245S
chr17	7577097	C	A	c.841G>T	TIER2	TP53	D281Y
chr17	7578263	G	A	c.586C>T	TIER2	TP53	R196X
chr17	7579414	C	T	c.273G>A	TIER2	TP53	W91X
chr17	37881616	C	T	c.2686C>T	TIER2	ERBB2	R896C
chr17	7574003	G	A	c.1024C>T	TIER2	TP53	R342X
chr17	7577106	G	A	c.832C>T	TIER2	TP53	P278S
chr17	7578203	C	T	c.646G>A	TIER2	TP53	V216M
chr17	7579313	G	A	c.374C>T	TIER2	TP53	T125M
chr17	7577556	C	T	c.725G>A	TIER2	TP53	C242Y
chr17	7578449	C	T	c.481G>A	TIER2	TP53	A161T
chr17	7577568	C	T	c.713G>A	TIER2	TP53	C238Y
chr17	7577570	C	T	c.711G>A	TIER2	TP53	M237I
chr17	7577539	G	A	c.742C>T	TIER2	TP53	R248W
chr17	37879903	C	T	c.2198C>T	TIER2	ERBB2	T733I
chr17	7577082	C	T	c.856G>A	TIER2	TP53	E286K
chr17	7577538	C	T	c.743G>A	TIER2	TP53	R248Q
chr17	7578458	G	A	c.472C>T	TIER2	TP53	R158C
chr17	7578176	C	T	c.672+1G>A	TIER2	TP53	c.672+1G>A
chr17	7578212	G	A	c.637C>T	TIER2	TP53	R213X
chr17	7578454	G	A	c.476C>T	TIER2	TP53	A159V
chr17	7578508	C	T	c.422G>A	TIER2	TP53	C141Y
chr17	7576855	G	A	c.991C>T	TIER2	TP53	Q331X
chr17	7578388	C	T	c.542G>A	TIER2	TP53	R181H
chr17	7577099	C	T	c.839G>A	TIER2	TP53	R280K
chr17	7574018	G	A	c.1009C>T	TIER2	TP53	R337C
chr17	37881332	G	A	c.2524G>A	TIER2	ERBB2	V842I
chr17	7578538	T	C	c.392A>G	TIER2	TP53	N131S
chr17	7577114	C	T	c.824G>A	TIER2	TP53	C275Y
chr17	7578275	G	A	c.574C>T	TIER2	TP53	Q192X
chr17	7578413	C	T	c.517G>A	TIER2	TP53	V173M
chr17	7578524	G	A	c.406C>T	TIER2	TP53	Q136X
chr17	7578272	G	A	c.577C>T	TIER2	TP53	H193Y
chr17	7577121	G	A	c.817C>T	TIER2	TP53	R273C
chr17	7578503	C	T	c.427G>A	TIER2	TP53	V143M
chr17	7577022	G	A	c.916C>T	TIER2	TP53	R306X
chr17	37880997	G	A	c.2326G>A	TIER2	ERBB2	G776S
chr17	7577559	G	A	c.722C>T	TIER2	TP53	S241F
chr17	7578526	C	T	c.404G>A	TIER2	TP53	C135Y
chr17	7576927	C	T	c.920-1G>A	TIER2	TP53	c.920-1G>A
chr17	7578260	C	T	c.589G>A	TIER2	TP53	V197M
chr17	7574017	C	T	c.1010G>A	TIER2	TP53	R337H
chr17	7578437	G	A	c.493C>T	TIER2	TP53	Q165X
chr17	7578211	C	T	c.638G>A	TIER2	TP53	R213Q
chr17	7577547	C	T	c.734G>A	TIER2	TP53	G245D
chr17	7577124	C	T	c.814G>A	TIER2	TP53	V272M
chr17	7578208	T	C	c.641A>G	TIER2	TP53	H214R
chr17	7578500	G	A	c.430C>T	TIER2	TP53	Q144X
chr17	7577566	T	C	c.715A>G	TIER2	TP53	N239D
chr17	7578371	C	T	c.559G>A	TIER2	TP53	G187S
chr17	7579533	G	A	c.154C>T	TIER2	TP53	Q52X
chr17	7577139	G	A	c.799C>T	TIER2	TP53	R267W
chr17	7577509	C	T	c.772G>A	TIER2	TP53	E258K
chr17	7577120	C	T	c.818G>A	TIER2	TP53	R273H
chr17	7578395	G	A	c.535C>T	TIER2	TP53	H179Y
chr17	7577543	C	T	c.738G>A	TIER2	TP53	M246I
chr17	7578431	G	A	c.499C>T	TIER2	TP53	Q167X
chr17	7577545	T	C	c.736A>G	TIER2	TP53	M246V
chr17	7578205	C	T	c.644G>A	TIER2	TP53	S215N
chr17	7577560	A	G	c.721T>C	TIER2	TP53	S241P
chr17	7578211	C	A	c.638G>T	TIER2	TP53	R213L
chr19	1207203	G	A	c.290+1G>A	TIER2	STK11	c.290+1G>A
chr19	1220502	G	A	c.595G>A	TIER2	STK11	E199K
chr19	1220487	G	A	c.580G>A	TIER2	STK11	D194N
chr19	1221211	G	A	c.735-1G>A	TIER2	STK11	c.735-1G>A
chr19	1219357	C	T	c.409C>T	TIER2	STK11	Q137X
chr19	1207021	C	T	c.109C>T	TIER2	STK11	Q37X
chr19	1220415	C	T	c.508C>T	TIER2	STK11	Q170X
chr19	1223059	G	A	c.996G>A	TIER2	STK11	W332X
chr19	1218414	A	G	c.291-2A>G	TIER2	STK11	c.291-2A>G
chr19	1220371	G	A	c.465-1G>A	TIER2	STK11	c.465-1G>A
chr19	1218492	C	T	c.367C>T	TIER2	STK11	Q123X
chr2	178098953	C	T	c.92G>A	TIER2	NFE2L2	G31E
chr2	178098807	T	G	c.238A>C	TIER2	NFE2L2	T80P
chr2	178098804	C	T	c.241G>A	TIER2	NFE2L2	G81S
chr2	178098957	G	A	c.88C>T	TIER2	NFE2L2	L30F
chr2	178098810	C	T	c.235G>A	TIER2	NFE2L2	E79K
chr22	41572357	C	T	c.4886C>T	TIER2	EP300	A1629V
chr22	41556657	G	A	c.3602G>A	TIER2	EP300	C1201Y
chr22	41572350	C	T	c.4879C>T	TIER2	EP300	R1627W
chr3	178916728	G	A	c.115G>A	TIER2	PIK3CA	E39K
chr3	178922324	G	A	c.1093G>A	TIER2	PIK3CA	E365K
chr3	178916936	G	A	c.323G>A	TIER2	PIK3CA	R108H
chr3	178916725	C	T	c.112C>T	TIER2	PIK3CA	R38C
chr3	178916891	G	A	c.278G>A	TIER2	PIK3CA	R93Q
chr3	178917478	G	A	c.353G>A	TIER2	PIK3CA	G118D
chr3	178916726	G	A	c.113G>A	TIER2	PIK3CA	R38H
chr3	178921553	T	A	c.1035T>A	TIER2	PIK3CA	N345K
chr3	178936103	G	A	c.1645G>A	TIER2	PIK3CA	D549N
chr3	178921548	G	A	c.1030G>A	TIER2	PIK3CA	V344M
chr3	178952090	G	A	c.3145G>A	TIER2	PIK3CA	G1049S
chr3	178916930	G	T	c.317G>T	TIER2	PIK3CA	G106V
chr3	178916933	A	G	c.320A>G	TIER2	PIK3CA	N107S
chr3	178928226	C	T	c.1412C>T	TIER2	PIK3CA	P471L
chr3	178916924	C	T	c.311C>T	TIER2	PIK3CA	P104L
chr4	153244092	G	A	c.2065C>T	TIER2	FBXW7	R689W
chr4	153251907	G	A	c.1099C>T	TIER2	FBXW7	R367X
chr4	153247289	G	A	c.1513C>T	TIER2	FBXW7	R505C
chr4	153247288	C	A	c.1514G>T	TIER2	FBXW7	R505L
chr4	153245446	G	A	c.1745C>T	TIER2	FBXW7	S582L
chr4	153245357	G	A	c.1834C>T	TIER2	FBXW7	Q612X
chr4	153247244	C	T	c.1558G>A	TIER2	FBXW7	D520N
chr4	153247367	G	C	c.1435C>G	TIER2	FBXW7	R479G
chr5	67589618	C	T	c.1381C>T	TIER2	PIK3R1	R461X
chr5	67592108	C	T	c.1924C>T	TIER2	PIK3R1	R642X
chr5	67588951	C	T	c.1042C>T	TIER2	PIK3R1	R348X
chr5	67590446	G	A	c.1508G>A	TIER2	PIK3R1	R503Q
chr1	27100181	CGCA	C	c.3999_4001delGCA	TIER3	ARID1A	Q1334delQ
chr1	27100181	C	CGCA	c.3999_4001dupGCA	TIER3	ARID1A	Q1334dupQ
chr1	27101353	G	A	c.4635G>A	TIER3	ARID1A	W1545X
chr1	27100928	C	T	c.4210C>T	TIER3	ARID1A	Q1404X
chr1	27107083	C	T	c.6694C>T	TIER3	ARID1A	R2232W
chr1	27056236	C	T	c.1232C>T	TIER3	ARID1A	P411L
chr1	27101453	C	T	c.4735C>T	TIER3	ARID1A	Q1579X
chr1	27101213	C	T	c.4495C>T	TIER3	ARID1A	Q1499X
chr1	27105513	G	A	c.5125-1G>A	TIER3	ARID1A	c.5125-1G>A
chr1	27106261	G	A	c.5872G>A	TIER3	ARID1A	E1958K
chr1	27099947	C	T	c.3826C>T	TIER3	ARID1A	R1276X
chr1	27087961	C	T	c.2248C>T	TIER3	ARID1A	R750X
chr1	27101690	C	T	c.4972C>T	TIER3	ARID1A	R1658W
chr1	27106459	C	T	c.6070C>T	TIER3	ARID1A	R2024W
chr1	27059284	G	A	c.1920+1G>A	TIER3	ARID1A	c.1920+1G>A
chr1	27105675	GGAA	G	c.5299_5301delGAA	TIER3	ARID1A	E1767delE
chr1	27106460	G	A	c.6071G>A	TIER3	ARID1A	R2024Q
chr1	27106879	C	T	c.6490C>T	TIER3	ARID1A	R2164W
chr1	27058045	C	T	c.1753C>T	TIER3	ARID1A	Q585X
chr1	27088642	G	T	c.2252-1G>T	TIER3	ARID1A	c.2252-1G>T
chr1	27101212	G	A	c.4494G>A	TIER3	ARID1A	W1498X
chr1	27058018	C	T	c.1726C>T	TIER3	ARID1A	Q576X
chr1	27106355	G	A	c.5966G>A	TIER3	ARID1A	R1989Q
chr1	27087548	C	T	c.2122C>T	TIER3	ARID1A	Q708X
chr1	27101198	C	T	c.4480C>T	TIER3	ARID1A	Q1494X
chr1	27100387	C	T	c.4099C>T	TIER3	ARID1A	Q1367X
chr1	27101624	C	T	c.4906C>T	TIER3	ARID1A	R1636W
chr1	27023423	C	T	c.529C>T	TIER3	ARID1A	Q177X
chr1	27056241	C	T	c.1237C>T	TIER3	ARID1A	Q413X
chr1	27101691	G	A	c.4973G>A	TIER3	ARID1A	R1658Q
chr1	27101099	C	T	c.4381C>T	TIER3	ARID1A	R1461X
chr1	27057955	C	T	c.1663C>T	TIER3	ARID1A	Q555X
chr1	27088759	C	T	c.2368C>T	TIER3	ARID1A	Q790X
chr1	27059236	C	T	c.1873C>T	TIER3	ARID1A	Q625X
chr1	27106327	C	T	c.5938C>T	TIER3	ARID1A	R1980C
chr1	27058048	C	T	c.1756C>T	TIER3	ARID1A	Q586X
chr1	27101195	C	T	c.4477C>T	TIER3	ARID1A	Q1493X
chr1	27101372	C	T	c.4654C>T	TIER3	ARID1A	Q1552X
chr1	27088795	C	T	c.2404C>T	TIER3	ARID1A	Q802X
chr1	27099124	G	A	c.3539+1G>A	TIER3	ARID1A	c.3539+1G>A
chr1	27102121	G	A	c.5047G>A	TIER3	ARID1A	E1683K
chr1	27102085	C	T	c.5011C>T	TIER3	ARID1A	R1671W
chr1	27100192	C	T	c.3988C>T	TIER3	ARID1A	Q1330X
chr1	27057709	C	T	c.1417C>T	TIER3	ARID1A	Q473X
chr1	27106504	C	T	c.6115C>T	TIER3	ARID1A	Q2039X
chr1	27106936	C	T	c.6547C>T	TIER3	ARID1A	R2183C
chr1	27107158	C	T	c.6769C>T	TIER3	ARID1A	R2257W
chr1	27107159	G	A	c.6770G>A	TIER3	ARID1A	R2257Q
chr1	27097630	G	A	c.3219G>A	TIER3	ARID1A	W1073X
chr1	27099950	C	T	c.3829C>T	TIER3	ARID1A	Q1277X
chr1	27099479	G	A	c.3715+1G>A	TIER3	ARID1A	c.3715+1G>A
chr1	27100925	C	T	c.4207C>T	TIER3	ARID1A	Q1403X
chr1	27057811	C	T	c.1519C>T	TIER3	ARID1A	Q507X
chr1	27100913	C	T	c.4195C>T	TIER3	ARID1A	Q1399X
chr1	27099008	C	T	c.3424C>T	TIER3	ARID1A	Q1142X
chr1	27088714	C	T	c.2323C>T	TIER3	ARID1A	Q775X
chr1	27101435	C	T	c.4717C>T	TIER3	ARID1A	Q1573X
chr1	27100070	G	A	c.3867-1G>A	TIER3	ARID1A	c.3867-1G>A
chr1	27023492	C	T	c.598C>T	TIER3	ARID1A	Q200X
chr1	27088756	C	T	c.2365C>T	TIER3	ARID1A	Q789X
chr1	27101327	C	T	c.4609C>T	TIER3	ARID1A	Q1537X
chr1	27057682	C	T	c.1390C>T	TIER3	ARID1A	Q464X
chr1	27057658	C	T	c.1366C>T	TIER3	ARID1A	Q456X
chr1	27100189	C	T	c.3985C>T	TIER3	ARID1A	Q1329X
chr1	27099397	C	T	c.3634C>T	TIER3	ARID1A	Q1212X
chr1	27057733	C	T	c.1441C>T	TIER3	ARID1A	Q481X
chr1	27088807	C	T	c.2416C>T	TIER3	ARID1A	Q806X
chr1	27088729	C	T	c.2338C>T	TIER3	ARID1A	Q780X
chr1	27100198	C	T	c.3994C>T	TIER3	ARID1A	Q1332X
chr1	27101211	G	A	c.4493G>A	TIER3	ARID1A	W1498X
chr1	27094280	G	A	c.2989-1G>A	TIER3	ARID1A	c.2989-1G>A
chr1	27089463	G	A	c.2420-1G>A	TIER3	ARID1A	c.2420-1G>A
chr1	27101558	C	T	c.4840C>T	TIER3	ARID1A	Q1614X
chr1	27087346	G	A	c.1921-1G>A	TIER3	ARID1A	c.1921-1G>A
chr1	27097609	G	A	c.3199-1G>A	TIER3	ARID1A	c.3199-1G>A
chr1	27106535	G	A	c.6146G>A	TIER3	ARID1A	W2049X
chr1	27057642	G	A	c.1351-1G>A	TIER3	ARID1A	c.1351-1G>A
chr1	27057976	C	T	c.1684C>T	TIER3	ARID1A	Q562X
chr1	27100819	G	A	c.4102-1G>A	TIER3	ARID1A	c.4102-1G>A
chr1	27093058	G	A	c.2988+1G>A	TIER3	ARID1A	c.2988+1G>A
chr1	27058075	C	T	c.1783C>T	TIER3	ARID1A	Q595X
chr1	27106364	C	T	c.5975C>T	TIER3	ARID1A	S1992L
chr1	27056313	C	T	c.1309C>T	TIER3	ARID1A	R437W
chr1	27101090	C	T	c.4372C>T	TIER3	ARID1A	Q1458X
chr1	27100186	C	T	c.3982C>T	TIER3	ARID1A	Q1328X
chr1	27101352	G	A	c.4634G>A	TIER3	ARID1A	W1545X
chr1	27057835	C	T	c.1543C>T	TIER3	ARID1A	Q515X
chr1	27106732	C	T	c.6343C>T	TIER3	ARID1A	Q2115X
chr1	27057727	C	T	c.1435C>T	TIER3	ARID1A	Q479X
chr1	27056349	C	T	c.1345C>T	TIER3	ARID1A	Q449X
chr1	27101138	C	T	c.4420C>T	TIER3	ARID1A	Q1474X
chr1	27100384	C	T	c.4096C>T	TIER3	ARID1A	Q1366X
chr1	27102199	G	A	c.5124+1G>A	TIER3	ARID1A	c.5124+1G>A
chr1	27106771	C	T	c.6382C>T	TIER3	ARID1A	Q2128X
chr1	27105892	C	T	c.5503C>T	TIER3	ARID1A	Q1835X
chr1	27058093	C	T	c.1801C>T	TIER3	ARID1A	Q601X
chr1	27087880	C	T	c.2167C>T	TIER3	ARID1A	Q723X
chr1	27056352	C	T	c.1348C>T	TIER3	ARID1A	Q450X
chr1	27100390	G	A	c.4101+1G>A	TIER3	ARID1A	c.4101+1G>A
chr1	27099988	G	A	c.3866+1G>A	TIER3	ARID1A	c.3866+1G>A
chr1	27057949	C	T	c.1657C>T	TIER3	ARID1A	Q553X
chr1	27057712	C	T	c.1420C>T	TIER3	ARID1A	Q474X
chr1	27058033	C	T	c.1741C>T	TIER3	ARID1A	Q581X
chr1	27105955	C	T	c.5566C>T	TIER3	ARID1A	Q1856X
chr1	27094488	C	T	c.3196C>T	TIER3	ARID1A	Q1066X
chr1	27097629	G	A	c.3218G>A	TIER3	ARID1A	W1073X
chr1	27105841	C	T	c.5452C>T	TIER3	ARID1A	Q1818X
chr1	27057904	C	T	c.1612C>T	TIER3	ARID1A	Q538X
chr1	27088651	C	T	c.2260C>T	TIER3	ARID1A	Q754X
chr1	27057826	C	T	c.1534C>T	TIER3	ARID1A	Q512X
chr1	27101666	C	T	c.4948C>T	TIER3	ARID1A	Q1650X
chr1	27023447	C	T	c.553C>T	TIER3	ARID1A	Q185X
chr10	89692772	G	A	c.256G>A	TIER3	PTEN	A86T
chr10	89717720	G	A	c.745G>A	TIER3	PTEN	V249M
chr10	89692769	G	A	c.254-1G>A	TIER3	PTEN	c.254-1G>A
chr10	89692782	C	T	c.266C>T	TIER3	PTEN	P89L
chr10	89717738	G	A	c.763G>A	TIER3	PTEN	V255I
chr10	89720840	G	A	c.991G>A	TIER3	PTEN	D331N
chr10	89711882	C	T	c.500C>T	TIER3	PTEN	T167I
chr10	89624302	A	C	c.76A>C	TIER3	PTEN	T26P
chr10	89692910	G	A	c.394G>A	TIER3	PTEN	G132S
chr10	89692940	C	T	c.424C>T	TIER3	PTEN	R142W
chr10	89692838	C	T	c.322C>T	TIER3	PTEN	L108F
chr10	89717655	C	T	c.680C>T	TIER3	PTEN	S227F
chr10	89690810	G	A	c.217G>A	TIER3	PTEN	E73K
chr10	89692790	G	A	c.274G>A	TIER3	PTEN	D92N
chr10	89720864	C	T	c.1015C>T	TIER3	PTEN	P339S
chr10	89685313	C	T	c.208C>T	TIER3	PTEN	L70F
chr10	89653815	C	T	c.113C>T	TIER3	PTEN	P38L
chr10	89685295	C	T	c.190C>T	TIER3	PTEN	H64Y
chr10	89711905	G	A	c.523G>A	TIER3	PTEN	V175M
chr10	89717741	G	A	c.766G>A	TIER3	PTEN	E256K
chr10	89712007	G	A	c.625G>A	TIER3	PTEN	G209R
chr10	89717609	G	A	c.635-1G>A	TIER3	PTEN	c.635-1G>A
chr10	89692883	C	T	c.367C>T	TIER3	PTEN	H123Y
chr10	89720876	G	A	c.1026+1G>A	TIER3	PTEN	c.1026+1G>A
chr10	89692908	C	T	c.392C>T	TIER3	PTEN	T131I
chr10	89692802	C	T	c.286C>T	TIER3	PTEN	P96S
chr10	89690808	C	T	c.215C>T	TIER3	PTEN	A72V
chr10	89717673	G	A	c.698G>A	TIER3	PTEN	R233Q
chr10	89717724	G	A	c.749G>A	TIER3	PTEN	C250Y
chr10	89692848	G	A	c.332G>A	TIER3	PTEN	W111X
chr10	89711878	G	A	c.496G>A	TIER3	PTEN	V166I
chr10	89720865	C	T	c.1016C>T	TIER3	PTEN	P339L
chr10	89692805	C	T	c.289C>T	TIER3	PTEN	Q97X
chr10	89720651	G	T	c.802G>T	TIER3	PTEN	D268Y
chr10	89692887	G	A	c.371G>A	TIER3	PTEN	C124Y
chr10	89692892	G	A	c.376G>A	TIER3	PTEN	A126T
chr10	89624303	C	T	c.77C>T	TIER3	PTEN	T26I
chr10	89717727	G	A	c.752G>A	TIER3	PTEN	G251D
chr10	89653817	G	A	c.115G>A	TIER3	PTEN	A39T
chr10	89653824	G	A	c.122G>A	TIER3	PTEN	R41K
chr10	89624255	G	A	c.29G>A	TIER3	PTEN	S10N
chr10	89692781	C	T	c.265C>T	TIER3	PTEN	P89S
chr10	89653802	G	A	c.100G>A	TIER3	PTEN	A34T
chr10	89692925	G	A	c.409G>A	TIER3	PTEN	A137T
chr10	89685281	C	T	c.176C>T	TIER3	PTEN	S59L
chr10	89720847	C	T	c.998C>T	TIER3	PTEN	A333V
chr10	89717767	G	A	c.792G>A	TIER3	PTEN	M264I
chr10	89717663	G	A	c.688G>A	TIER3	PTEN	G230R
chr10	89653835	G	A	c.133G>A	TIER3	PTEN	V45I
chr10	89717630	C	T	c.655C>T	TIER3	PTEN	Q219X
chr10	89692958	G	A	c.442G>A	TIER3	PTEN	A148T
chr10	89653790	C	T	c.88C>T	TIER3	PTEN	P30S
chr10	89653856	G	A	c.154G>A	TIER3	PTEN	D52N
chr10	89653842	G	A	c.140G>A	TIER3	PTEN	R47K
chr10	89692874	G	A	c.358G>A	TIER3	PTEN	A120T
chr10	89692926	C	T	c.410C>T	TIER3	PTEN	A137V
chr10	89690847	G	A	c.253+1G>A	TIER3	PTEN	c.253+1G>A
chr10	89692775	C	T	c.259C>T	TIER3	PTEN	Q87X
chr10	89692904	CG	C	c.389delG	TIER3	PTEN	R130QfsX4
chr10	89692849	G	A	c.333G>A	TIER3	PTEN	W111X
chr10	89692913	G	A	c.397G>A	TIER3	PTEN	V133I
chr10	89624296	G	A	c.70G>A	TIER3	PTEN	D24N
chr10	89685307	T	C	c.202T>C	TIER3	PTEN	Y68H
chr11	533854	G	A	c.202C>T	TIER3	HRAS	R68W
chr11	534270	G	A	c.53C>T	TIER3	HRAS	A18V
chr11	534226	C	T	c.97G>A	TIER3	HRAS	D33N
chr11	532724	C	T	c.482G>A	TIER3	HRAS	R161H
chr11	532701	G	A	c.505C>T	TIER3	HRAS	R169W
chr11	533838	C	T	c.218G>A	TIER3	HRAS	R73H
chr11	533875	G	A	c.181C>T	TIER3	HRAS	Q61X
chr11	533467	C	T	c.436G>A	TIER3	HRAS	A146T
chr11	534264	G	A	c.59C>T	TIER3	HRAS	T20I
chr11	533926	C	T	c.130G>A	TIER3	HRAS	V44M
chr11	534232	C	T	c.91G>A	TIER3	HRAS	E31K
chr11	533535	C	T	c.368G>A	TIER3	HRAS	R123H
chr11	533896	C	T	c.160G>A	TIER3	HRAS	D54N
chr11	533503	C	T	c.400G>A	TIER3	HRAS	A134T
chr11	534285	C	T	c.38G>A	TIER3	HRAS	G13D
chr11	532715	C	T	c.491G>A	TIER3	HRAS	R164Q
chr11	533469	G	A	c.434C>T	TIER3	HRAS	S145L
chr11	534273	C	T	c.50G>A	TIER3	HRAS	S17N
chr11	533877	C	T	c.179G>A	TIER3	HRAS	G60D
chr11	533887	C	T	c.169G>A	TIER3	HRAS	D57N
chr11	533839	G	A	c.217C>T	TIER3	HRAS	R73C
chr11	534271	C	T	c.52G>A	TIER3	HRAS	A18T
chr11	533815	C	T	c.241G>A	TIER3	HRAS	V81M
chr11	533548	C	T	c.355G>A	TIER3	HRAS	D119N
chr12	56495034	G	A	c.3391G>A	TIER3	ERBB3	A1131T
chr12	56487212	G	A	c.1358G>A	TIER3	ERBB3	R453H
chr12	56487130	C	T	c.1276C>T	TIER3	ERBB3	R426W
chr12	56480395	A	G	c.502A>G	TIER3	ERBB3	R168G
chr12	56481844	C	T	c.772C>T	TIER3	ERBB3	R258C
chr12	56487254	C	T	c.1400C>T	TIER3	ERBB3	S467F
chr12	56487277	C	T	c.1423C>T	TIER3	ERBB3	R475W
chr12	56492633	A	G	c.2783A>G	TIER3	ERBB3	E928G
chr12	56482577	C	T	c.1034C>T	TIER3	ERBB3	S345L
chr12	56487185	G	A	c.1331G>A	TIER3	ERBB3	R444Q
chr12	56477676	C	T	c.224C>T	TIER3	ERBB3	S75F
chr12	56478932	G	A	c.388G>A	TIER3	ERBB3	A130T
chr12	25398287	G	A	c.32C>T	TIER3	KRAS	A11V
chr12	56478786	G	A	c.242G>A	TIER3	ERBB3	R81Q
chr12	56481836	G	A	c.764G>A	TIER3	ERBB3	C255Y
chr12	56487915	G	A	c.1646G>A	TIER3	ERBB3	C549Y
chr12	56491662	G	A	c.2554G>A	TIER3	ERBB3	D852N
chr12	25380289	C	T	c.169G>A	TIER3	KRAS	D57N
chr12	56477669	G	A	c.217G>A	TIER3	ERBB3	D73N
chr12	56493456	G	A	c.2864G>A	TIER3	ERBB3	R955H
chr12	56493455	C	T	c.2863C>T	TIER3	ERBB3	R955C
chr12	25380285	G	A	c.173C>T	TIER3	KRAS	T58I
chr12	56478851	C	T	c.307C>T	TIER3	ERBB3	R103C
chr12	56486794	C	T	c.1208C>T	TIER3	ERBB3	P403L
chr12	56488256	G	A	c.1775G>A	TIER3	ERBB3	G592E
chr12	56489541	G	A	c.2006G>A	TIER3	ERBB3	R669H
chr12	56489571	G	A	c.2036G>A	TIER3	ERBB3	R679Q
chr12	56481812	G	A	c.740G>A	TIER3	ERBB3	R247Q
chr12	56487211	C	T	c.1357C>T	TIER3	ERBB3	R453C
chr12	56495023	G	A	c.3380G>A	TIER3	ERBB3	R1127H
chr12	56486587	C	T	c.1166C>T	TIER3	ERBB3	T389I
chr12	56492665	G	A	c.2815G>A	TIER3	ERBB3	D939N
chr12	25398270	T	C	c.49A>G	TIER3	KRAS	S17G
chr12	56490604	C	T	c.2248C>T	TIER3	ERBB3	R750W
chr12	56482341	G	A	c.889G>A	TIER3	ERBB3	D297N
chr12	56489534	C	T	c.1999C>T	TIER3	ERBB3	R667C
chr12	56482338	G	A	c.886G>A	TIER3	ERBB3	V296M
chr12	56487316	C	T	c.1462C>T	TIER3	ERBB3	R488W
chr12	56478852	G	A	c.308G>A	TIER3	ERBB3	R103H
chr12	25398267	C	T	c.52G>A	TIER3	KRAS	A18T
chr12	56495050	G	A	c.3407G>A	TIER3	ERBB3	R1136H
chr12	56488208	G	A	c.1727G>A	TIER3	ERBB3	C576Y
chr12	56489535	G	A	c.2000G>A	TIER3	ERBB3	R667H
chr12	56492683	G	A	c.2833G>A	TIER3	ERBB3	V945I
chr12	56490296	C	T	c.2065C>T	TIER3	ERBB3	P689S
chr12	56491574	G	A	c.2466G>A	TIER3	ERBB3	M822I
chr12	25398210	C	T	c.109G>A	TIER3	KRAS	E37K
chr12	25398219	G	A	c.100C>T	TIER3	KRAS	P34S
chr12	56495016	C	T	c.3373C>T	TIER3	ERBB3	R1125W
chr12	56489588	G	A	c.2053G>A	TIER3	ERBB3	E685K
chr12	56478938	C	T	c.394C>T	TIER3	ERBB3	R132C
chr12	25380298	C	T	c.160G>A	TIER3	KRAS	D54N
chr12	56495798	C	T	c.3988C>T	TIER3	ERBB3	H1330Y
chr12	25380280	C	T	c.178G>A	TIER3	KRAS	G60S
chr12	56487568	G	A	c.1501G>A	TIER3	ERBB3	D501N
chr12	25380336	C	T	c.122G>A	TIER3	KRAS	R41K
chr12	56487641	G	A	c.1574G>A	TIER3	ERBB3	R525Q
chr12	56491656	G	A	c.2548G>A	TIER3	ERBB3	V850M
chr12	56491675	C	T	c.2567C>T	TIER3	ERBB3	A856V
chr12	56482382	G	A	c.930G>A	TIER3	ERBB3	M310I
chr12	56487655	G	A	c.1588G>A	TIER3	ERBB3	V530M
chr12	56478813	C	T	c.269C>T	TIER3	ERBB3	A90V
chr12	56492545	G	A	c.2695G>A	TIER3	ERBB3	V899M
chr12	56478809	G	A	c.265G>A	TIER3	ERBB3	V89M
chr12	56491590	C	T	c.2482C>T	TIER3	ERBB3	H828Y
chr12	25380282	G	A	c.176C>T	TIER3	KRAS	A59V
chr12	25380346	C	T	c.112G>A	TIER3	KRAS	D38N
chr12	25398215	G	A	c.104C>T	TIER3	KRAS	T35I
chr12	56481657	G	A	c.692G>A	TIER3	ERBB3	C231Y
chr12	56481857	C	T	c.785C>T	TIER3	ERBB3	P262L
chr12	56492543	G	A	c.2693G>A	TIER3	ERBB3	G898D
chr12	56489049	G	A	c.1868G>A	TIER3	ERBB3	G623E
chr12	25398260	G	A	c.59C>T	TIER3	KRAS	T20M
chr12	56491581	C	T	c.2473C>T	TIER3	ERBB3	L825F
chr12	56486845	G	A	c.1259G>A	TIER3	ERBB3	G420D
chr12	25378571	C	T	c.427G>A	TIER3	KRAS	E143K
chr12	56493443	G	A	c.2851G>A	TIER3	ERBB3	D951N
chr12	56490899	C	T	c.2345C>T	TIER3	ERBB3	S782F
chr12	25378564	G	A	c.434C>T	TIER3	KRAS	S145L
chr12	25378642	T	C	c.356A>G	TIER3	KRAS	D119G
chr12	25380264	C	T	c.194G>A	TIER3	KRAS	S65N
chr12	56494962	G	A	c.3319G>A	TIER3	ERBB3	E1107K
chr12	56491677	G	A	c.2569G>A	TIER3	ERBB3	D857N
chr12	56489568	G	A	c.2033G>A	TIER3	ERBB3	R678K
chr12	56489582	C	T	c.2047C>T	TIER3	ERBB3	R683W
chr12	56495402	G	A	c.3592G>A	TIER3	ERBB3	E1198K
chr12	56491617	G	A	c.2509G>A	TIER3	ERBB3	A837T
chr12	25378585	C	T	c.413G>A	TIER3	KRAS	G138E
chr12	56490853	G	A	c.2299G>A	TIER3	ERBB3	D767N
chr12	56481659	G	A	c.694G>A	TIER3	ERBB3	A232T
chr12	25398291	C	T	c.28G>A	TIER3	KRAS	G10R
chr12	56492605	G	A	c.2755G>A	TIER3	ERBB3	E919K
chr12	56495477	G	A	c.3667G>A	TIER3	ERBB3	E1223K
chr12	56492623	G	A	c.2773G>A	TIER3	ERBB3	E925K
chr12	25378597	G	A	c.401C>T	TIER3	KRAS	A134V
chr12	25398297	C	T	c.22G>A	TIER3	KRAS	V8I
chr12	56482570	G	A	c.1027G>A	TIER3	ERBB3	V343M
chr12	56482607	C	T	c.1064C>T	TIER3	ERBB3	T355I
chr12	56495780	G	A	c.3970G>A	TIER3	ERBB3	D1324N
chr12	56495807	C	T	c.3997C>T	TIER3	ERBB3	L1333F
chr12	25398275	C	T	c.44G>A	TIER3	KRAS	G15D
chr12	25398294	C	T	c.25G>A	TIER3	KRAS	V9I
chr12	25398234	C	T	c.85G>A	TIER3	KRAS	V29M
chr12	25398279	C	T	c.40G>A	TIER3	KRAS	V14I
chr12	56486839	T	C	c.1253T>C	TIER3	ERBB3	I418T
chr12	56495462	G	A	c.3652G>A	TIER3	ERBB3	E1218K
chr12	25378598	C	T	c.400G>A	TIER3	KRAS	A134T
chr12	25398243	T	A	c.76A>T	TIER3	KRAS	N26Y
chr12	56486838	A	G	c.1252A>G	TIER3	ERBB3	I418V
chr12	25378654	C	T	c.344G>A	TIER3	KRAS	G115E
chr12	25398269	C	T	c.50G>A	TIER3	KRAS	S17N
chr12	56492657	G	A	c.2807G>A	TIER3	ERBB3	C936Y
chr12	25380273	T	C	c.185A>G	TIER3	KRAS	E62G
chr13	41533077	C	T	c.148G>A	TIER3	ELF1	G50S
chr13	41525471	G	A	c.355C>T	TIER3	ELF1	R119X
chr13	41556124	G	A	c.67C>T	TIER3	ELF1	R23X
chr13	41518019	G	A	c.572C>T	TIER3	ELF1	T191M
chr13	41515463	G	A	c.850C>T	TIER3	ELF1	R284C
chr13	41517197	G	A	c.697C>T	TIER3	ELF1	R233X
chr13	41533092	G	A	c.133C>T	TIER3	ELF1	L45F
chr13	41515396	G	A	c.917C>T	TIER3	ELF1	S306F
chr13	41507803	G	A	c.1618C>T	TIER3	ELF1	R540C
chr13	41517281	C	T	c.614-1G>A	TIER3	ELF1	c.614-1G>A
chr13	41507635	C	T	c.1786G>A	TIER3	ELF1	V596M
chr13	41507587	C	T	c.1834G>A	TIER3	ELF1	E612K
chr13	41532985	GTCA	G	c.237_239delTGA	TIER3	ELF1	D80delD
chr13	41517154	G	A	c.740C>T	TIER3	ELF1	S247F
chr13	41524011	G	A	c.460C>T	TIER3	ELF1	Q154X
chr13	41515340	G	A	c.973C>T	TIER3	ELF1	Q325X
chr17	37884112	G	A	c.3583G>A	TIER3	ERBB2	E1195K
chr17	37881114	G	A	c.2443G>A	TIER3	ERBB2	G815R
chr17	37880207	G	A	c.2251G>A	TIER3	ERBB2	A751T
chr17	37879888	C	T	c.2183C>T	TIER3	ERBB2	S728F
chr17	37879687	C	T	c.2062C>T	TIER3	ERBB2	R688W
chr17	37872646	C	T	c.1606C>T	TIER3	ERBB2	R536W
chr17	37882004	G	A	c.2770G>A	TIER3	ERBB2	D924N
chr17	7574030	G	A	c.997C>T	TIER3	TP53	R333C
chr17	7577018	C	T	c.919+1G>A	TIER3	TP53	c.919+1G>A
chr17	7578182	G	A	c.667C>T	TIER3	TP53	P223S
chr17	7578262	C	T	c.587G>A	TIER3	TP53	R196Q
chr17	7578470	C	T	c.460G>A	TIER3	TP53	G154S
chr17	7579471	G	GC	c.215_216insG	TIER3	TP53	V73RfsX76
chr17	37864584	A	C	c.236A>C	TIER3	ERBB2	E79A
chr17	7578181	G	A	c.668C>T	TIER3	TP53	P223L
chr17	7578545	C	T	c.385G>A	TIER3	TP53	A129T
chr17	37881111	C	T	c.2440C>T	TIER3	ERBB2	R814C
chr17	7577091	G	A	c.847C>T	TIER3	TP53	R283C
chr17	37884176	C	A	c.3647C>A	TIER3	ERBB2	A1216D
chr17	7578200	C	T	c.649G>A	TIER3	TP53	V217M
chr17	37871723	C	T	c.1247C>T	TIER3	ERBB2	P416L
chr17	37872661	G	A	c.1621G>A	TIER3	ERBB2	V541M
chr17	37882895	C	T	c.2953C>T	TIER3	ERBB2	R985C
chr17	7579311	C	T	c.375+1G>A	TIER3	TP53	c.375+1G>A
chr17	37864647	G	A	c.299G>A	TIER3	ERBB2	R100Q
chr17	37880988	G	A	c.2317G>A	TIER3	ERBB2	V773M
chr17	37881408	C	T	c.2600C>T	TIER3	ERBB2	A867V
chr17	37882904	G	A	c.2962G>A	TIER3	ERBB2	V988I
chr17	7576870	C	T	c.976G>A	TIER3	TP53	E326K
chr17	7577054	G	A	c.884C>T	TIER3	TP53	P295L
chr17	7578370	C	T	c.559+1G>A	TIER3	TP53	c.559+1G>A
chr17	7578455	C	T	c.475G>A	TIER3	TP53	A159T
chr17	7578461	C	T	c.469G>A	TIER3	TP53	V157I
chr17	7578531	C	T	c.399G>A	TIER3	TP53	M133I
chr17	37872046	G	A	c.1367G>A	TIER3	ERBB2	R456H
chr17	37879682	C	T	c.2057C>T	TIER3	ERBB2	T686M
chr17	37873624	G	A	c.1789G>A	TIER3	ERBB2	V597M
chr17	37881619	C	T	c.2689C>T	TIER3	ERBB2	R897W
chr17	7578254	C	T	c.595G>A	TIER3	TP53	G199R
chr17	7578469	C	T	c.461G>A	TIER3	TP53	G154D
chr17	37865583	G	A	c.452G>A	TIER3	ERBB2	G151E
chr17	37879858	C	T	c.2153C>T	TIER3	ERBB2	T718M
chr17	37882850	C	T	c.2908C>T	TIER3	ERBB2	R970W
chr17	37884100	G	A	c.3571G>A	TIER3	ERBB2	V1191M
chr17	7574012	C	T	c.1015G>A	TIER3	TP53	E339K
chr17	7578450	C	T	c.480G>A	TIER3	TP53	M160I
chr17	37872115	C	T	c.1436C>T	TIER3	ERBB2	T479M
chr17	7577118	C	T	c.820G>A	TIER3	TP53	V274I
chr17	37881353	C	T	c.2545C>T	TIER3	ERBB2	R849W
chr17	7578284	C	T	c.565G>A	TIER3	TP53	A189T
chr17	7577052	G	A	c.886C>T	TIER3	TP53	H296Y
chr17	7578289	C	T	c.560G>A	TIER3	TP53	G187D
chr17	37881046	C	T	c.2375C>T	TIER3	ERBB2	S792F
chr17	7579406	G	A	c.281C>T	TIER3	TP53	S94L
chr17	37881060	G	A	c.2389G>A	TIER3	ERBB2	V797M
chr17	37879657	C	T	c.2032C>T	TIER3	ERBB2	R678W
chr17	37881580	G	A	c.2650G>A	TIER3	ERBB2	V884M
chr17	7577055	G	A	c.883C>T	TIER3	TP53	P295S
chr17	7577154	C	T	c.784G>A	TIER3	TP53	G262S
chr17	7578278	G	A	c.571C>T	TIER3	TP53	P191S
chr17	7578518	C	T	c.412G>A	TIER3	TP53	A138T
chr17	7578410	T	C	c.520A>G	TIER3	TP53	R174G
chr17	7577021	C	T	c.917G>A	TIER3	TP53	R306Q
chr17	7579882	C	T	c.31G>A	TIER3	TP53	E11K
chr17	7573987	G	A	c.1040C>T	TIER3	TP53	A347V
chr17	7579912	T	C	c.1A>G	TIER3	TP53	c.1A>G
chr17	37863269	C	T	c.100C>T	TIER3	ERBB2	R34W
chr17	7572982	G	A	c.1127C>T	TIER3	TP53	S376F
chr17	7577498	C	T	c.782+1G>A	TIER3	TP53	c.782+1G>A
chr17	7577535	C	T	c.746G>A	TIER3	TP53	R249K
chr17	7578274	T	A	c.575A>T	TIER3	TP53	Q192L
chr17	7573955	C	T	c.1072G>A	TIER3	TP53	E358K
chr17	37882085	G	A	c.2851G>A	TIER3	ERBB2	V951I
chr17	37880261	G	A	c.2305G>A	TIER3	ERBB2	D769N
chr17	37879580	C	T	c.1955C>T	TIER3	ERBB2	T652M
chr17	37879604	G	A	c.1979G>A	TIER3	ERBB2	G660D
chr17	7576852	C	T	c.993+1G>A	TIER3	TP53	c.993+1G>A
chr17	7579377	G	A	c.310C>T	TIER3	TP53	Q104X
chr17	7578409	C	T	c.521G>A	TIER3	TP53	R174K
chr17	37879842	C	T	c.2137C>T	TIER3	ERBB2	R713W
chr17	7577502	G	A	c.779C>T	TIER3	TP53	S260F
chr17	7579331	G	A	c.356C>T	TIER3	TP53	A119V
chr17	7576905	G	A	c.941C>T	TIER3	TP53	S314F
chr17	37879673	G	A	c.2048G>A	TIER3	ERBB2	R683Q
chr17	37881024	C	T	c.2353C>T	TIER3	ERBB2	L785F
chr17	37879801	C	T	c.2096C>T	TIER3	ERBB2	P699L
chr17	37881428	G	A	c.2620G>A	TIER3	ERBB2	E874K
chr17	37883113	C	T	c.3016C>T	TIER3	ERBB2	R1006C
chr17	7577506	C	T	c.775G>A	TIER3	TP53	D259N
chr17	7577153	C	T	c.785G>A	TIER3	TP53	G262D
chr17	7574029	C	G	c.998G>C	TIER3	TP53	R333P
chr17	7577156	C	T	c.783-1G>A	TIER3	TP53	c.783-1G>A
chr17	7578244	C	T	c.605G>A	TIER3	TP53	R202H
chr17	7577046	C	T	c.892G>A	TIER3	TP53	E298K
chr17	37881982	G	A	c.2748G>A	TIER3	ERBB2	M916I
chr17	37884254	C	T	c.3725C>T	TIER3	ERBB2	T1242M
chr17	7574002	C	T	c.1025G>A	TIER3	TP53	R342Q
chr17	7578423	C	T	c.507G>A	TIER3	TP53	M169I
chr17	37872607	C	T	c.1567C>T	TIER3	ERBB2	P523S
chr17	7577609	C	T	c.673-1G>A	TIER3	TP53	c.673-1G>A
chr17	7578188	C	T	c.661G>A	TIER3	TP53	E221K
chr17	37881440	C	T	c.2632C>T	TIER3	ERBB2	H878Y
chr17	7579591	C	T	c.97-1G>A	TIER3	TP53	c.97-1G>A
chr17	37866075	G	A	c.584G>A	TIER3	ERBB2	C195Y
chr17	37881365	G	A	c.2557G>A	TIER3	ERBB2	V853I
chr17	7578511	G	A	c.419C>T	TIER3	TP53	T140I
chr17	7573926	C	T	c.1100+1G>A	TIER3	TP53	c.1100+1G>A
chr17	37873579	G	A	c.1744G>A	TIER3	ERBB2	D582N
chr17	7578385	C	T	c.545G>A	TIER3	TP53	C182Y
chr17	7578245	G	A	c.604C>T	TIER3	TP53	R202C
chr17	7577584	G	A	c.697C>T	TIER3	TP53	H233Y
chr17	37866126	G	A	c.635G>A	TIER3	ERBB2	C212Y
chr17	7572934	G	A	c.1175C>T	TIER3	TP53	S392L
chr17	37881022	G	A	c.2351G>A	TIER3	ERBB2	R784H
chr17	37879810	C	T	c.2105C>T	TIER3	ERBB2	P702L
chr17	7578484	G	A	c.446C>T	TIER3	TP53	S149F
chr17	7578555	C	T	c.376-1G>A	TIER3	TP53	c.376-1G>A
chr17	7578197	C	T	c.652G>A	TIER3	TP53	V218M
chr17	7578185	G	A	c.664C>T	TIER3	TP53	P222S
chr17	7578253	C	T	c.596G>A	TIER3	TP53	G199E
chr17	7579900	G	A	c.13C>T	TIER3	TP53	Q5X
chr17	37881112	G	A	c.2441G>A	TIER3	ERBB2	R814H
chr17	7579403	G	A	c.284C>T	TIER3	TP53	S95F
chr17	7577090	C	T	c.848G>A	TIER3	TP53	R283H
chr17	7577138	C	T	c.800G>A	TIER3	TP53	R267Q
chr17	7578421	G	A	c.509C>T	TIER3	TP53	T170M
chr17	7578184	G	A	c.665C>T	TIER3	TP53	P222L
chr17	7577499	C	T	c.782G>A	TIER3	TP53	S261N
chr17	7577605	C	T	c.676G>A	TIER3	TP53	G226S
chr17	7577592	G	A	c.689C>T	TIER3	TP53	T230I
chr17	7578223	C	T	c.626G>A	TIER3	TP53	R209K
chr17	7578269	G	A	c.580C>T	TIER3	TP53	L194F
chr17	37864656	G	A	c.308G>A	TIER3	ERBB2	R103Q
chr17	7578179	C	T	c.670G>A	TIER3	TP53	E224K
chr17	37866710	G	A	c.877G>A	TIER3	ERBB2	A293T
chr17	37881599	C	T	c.2669C>T	TIER3	ERBB2	A890V
chr17	7577087	G	A	c.851C>T	TIER3	TP53	T284I
chr17	37872674	G	A	c.1634G>A	TIER3	ERBB2	R545Q
chr17	7574029	C	T	c.998G>A	TIER3	TP53	R333H
chr17	7578242	C	T	c.607G>A	TIER3	TP53	V203M
chr17	7578416	C	T	c.514G>A	TIER3	TP53	V172I
chr17	7578428	G	A	c.502C>T	TIER3	TP53	H168Y
chr17	7578433	G	A	c.497C>T	TIER3	TP53	S166L
chr17	7579867	G	A	c.46C>T	TIER3	TP53	Q16X
chr17	7574007	C	T	c.1020G>A	TIER3	TP53	M340I
chr17	37864659	G	A	c.311G>A	TIER3	ERBB2	G104D
chr17	7579854	G	A	c.59C>T	TIER3	TP53	S20L
chr17	37864601	C	T	c.253C>T	TIER3	ERBB2	L85F
chr17	7577527	G	A	c.754C>T	TIER3	TP53	L252F
chr17	37881118	G	A	c.2447G>A	TIER3	ERBB2	R816H
chr17	7577079	C	T	c.859G>A	TIER3	TP53	E287K
chr17	7579325	G	A	c.362C>T	TIER3	TP53	S121F
chr17	37871714	C	T	c.1238C>T	TIER3	ERBB2	S413L
chr17	7578257	C	T	c.592G>A	TIER3	TP53	E198K
chr17	37881354	G	A	c.2546G>A	TIER3	ERBB2	R849Q
chr17	37881432	C	T	c.2624C>T	TIER3	ERBB2	T875I
chr17	7573991	C	T	c.1036G>A	TIER3	TP53	E346K
chr17	7578290	C	T	c.560-1G>A	TIER3	TP53	c.560-1G>A
chr17	37863308	C	T	c.139C>T	TIER3	ERBB2	R47C
chr17	7578391	T	C	c.539A>G	TIER3	TP53	E180G
chr17	37871777	G	A	c.1301G>A	TIER3	ERBB2	R434Q
chr17	37881117	C	T	c.2446C>T	TIER3	ERBB2	R816C
chr17	7578227	C	T	c.622G>A	TIER3	TP53	D208N
chr17	7577111	G	A	c.827C>T	TIER3	TP53	A276V
chr17	37879854	G	A	c.2149G>A	TIER3	ERBB2	E717K
chr17	37881037	G	A	c.2366G>A	TIER3	ERBB2	C789Y
chr17	7577577	T	C	c.704A>G	TIER3	TP53	N235S
chr17	37881095	C	A	c.2424C>A	TIER3	ERBB2	D808E
chr17	37872045	C	T	c.1366C>T	TIER3	ERBB2	R456C
chr17	37864694	G	A	c.346G>A	TIER3	ERBB2	V116M
chr17	37883249	C	T	c.3152C>T	TIER3	ERBB2	S1051F
chr17	37880216	G	A	c.2260G>A	TIER3	ERBB2	V754M
chr17	37881613	C	T	c.2683C>T	TIER3	ERBB2	L895F
chr17	37880252	G	A	c.2296G>A	TIER3	ERBB2	E766K
chr17	7577514	G	A	c.767C>T	TIER3	TP53	T256I
chr17	37880243	G	A	c.2287G>A	TIER3	ERBB2	A763T
chr17	7577589	G	A	c.692C>T	TIER3	TP53	T231I
chr17	37881043	C	T	c.2372C>T	TIER3	ERBB2	T791I
chr17	7573973	C	T	c.1054G>A	TIER3	TP53	D352N
chr17	7577132	C	T	c.806G>A	TIER3	TP53	S269N
chr17	37879905	G	A	c.2200G>A	TIER3	ERBB2	V734I
chr17	7578488	C	T	c.442G>A	TIER3	TP53	D148N
chr17	7579334	G	A	c.353C>T	TIER3	TP53	T118I
chr17	7577112	C	T	c.826G>A	TIER3	TP53	A276T
chr17	7578175	A	G	c.672+2T>C	TIER3	TP53	c.672+2T>C
chr17	7578239	C	T	c.610G>A	TIER3	TP53	E204K
chr17	7579319	G	A	c.368C>T	TIER3	TP53	T123I
chr17	7578382	G	A	c.548C>T	TIER3	TP53	S183L
chr17	7574021	C	T	c.1006G>A	TIER3	TP53	E336K
chr17	7577108	C	T	c.830G>A	TIER3	TP53	C277Y
chr17	37879797	G	A	c.2092G>A	TIER3	ERBB2	E698K
chr17	7579845	C	T	c.68G>A	TIER3	TP53	W23X
chr17	7577064	TC	T	c.873delG	TIER3	TP53	E294SfsX51
chr17	7579316	C	T	c.371G>A	TIER3	TP53	C124Y
chr17	37881350	G	T	c.2542G>T	TIER3	ERBB2	A848S
chr17	7577587	T	C	c.694A>G	TIER3	TP53	I232V
chr17	7577610	T	C	c.673-2A>G	TIER3	TP53	c.673-2A>G
chr17	7578209	G	A	c.640C>T	TIER3	TP53	H214Y
chr17	7579340	G	A	c.347C>T	TIER3	TP53	S116F
chr17	7579864	C	T	c.49G>A	TIER3	TP53	E17K
chr17	7577055	G	T	c.883C>A	TIER3	TP53	P295T
chr17	37882824	T	C	c.2882T>C	TIER3	ERBB2	I961T
chr17	7577524	T	C	c.757A>G	TIER3	TP53	T253A
chr17	7577049	G	A	c.889C>T	TIER3	TP53	H297Y
chr19	1221226	C	T	c.749C>T	TIER3	STK11	T250M
chr19	1222983	G	A	c.921-1G>A	TIER3	STK11	c.921-1G>A
chr19	1220400	G	A	c.493G>A	TIER3	STK11	E165K
chr19	1221243	G	A	c.766G>A	TIER3	STK11	E256K
chr19	1226618	G	A	c.1274G>A	TIER3	STK11	R425H
chr19	1220443	C	T	c.536C>T	TIER3	STK11	P179L
chr19	1207028	G	A	c.116G>A	TIER3	STK11	R39H
chr19	1218423	C	T	c.298C>T	TIER3	STK11	Q100X
chr19	1221975	G	A	c.890G>A	TIER3	STK11	R297K
chr19	1220413	G	A	c.506G>A	TIER3	STK11	S169N
chr19	1220496	G	A	c.589G>A	TIER3	STK11	V197M
chr19	1221340	G	A	c.862+1G>A	TIER3	STK11	c.862+1G>A
chr19	1220394	G	A	c.487G>A	TIER3	STK11	G163S
chr19	1219375	G	A	c.427G>A	TIER3	STK11	V143M
chr19	1207168	C	T	c.256C>T	TIER3	STK11	R86X
chr19	1206915	G	A	c.3G>A	TIER3	STK11	c.3G>A
chr19	1226627	C	T	c.1283C>T	TIER3	STK11	S428L
chr19	1221310	G	A	c.833G>A	TIER3	STK11	C278Y
chr19	1220457	C	T	c.550C>T	TIER3	STK11	L184F
chr19	1220500	C	T	c.593C>T	TIER3	STK11	A198V
chr19	1221325	C	T	c.848C>T	TIER3	STK11	S283F
chr19	1207051	G	A	c.139G>A	TIER3	STK11	G47S
chr19	1207025	C	T	c.113C>T	TIER3	STK11	P38L
chr19	1220424	G	A	c.517G>A	TIER3	STK11	V173M
chr19	1220442	C	T	c.535C>T	TIER3	STK11	P179S
chr19	1223061	G	A	c.998G>A	TIER3	STK11	R333H
chr19	1223153	C	T	c.1090C>T	TIER3	STK11	Q364X
chr19	1220382	C	T	c.475C>T	TIER3	STK11	Q159X
chr19	1222987	G	A	c.924G>A	TIER3	STK11	W308X
chr19	1207028	G	T	c.116G>T	TIER3	STK11	R39L
chr19	1207099	G	A	c.187G>A	TIER3	STK11	V63M
chr19	1219402	C	T	c.454C>T	TIER3	STK11	Q152X
chr19	1207114	G	A	c.202G>A	TIER3	STK11	D68N
chr19	1207124	C	T	c.212C>T	TIER3	STK11	T71M
chr19	1223021	G	A	c.958G>A	TIER3	STK11	V320M
chr2	202141586	C	T	c.874C>T	TIER3	CASP8	R292W
chr2	202131411	C	T	c.379C>T	TIER3	CASP8	R127X
chr2	178095985	C	T	c.1346G>A	TIER3	NFE2L2	R449H
chr2	178095647	G	A	c.1684C>T	TIER3	NFE2L2	L562F
chr2	202137500	G	A	c.727+1G>A	TIER3	CASP8	c.727+1G>A
chr2	202149808	C	T	c.1249C>T	TIER3	CASP8	Q417X
chr2	202149973	C	T	c.1414C>T	TIER3	CASP8	R472X
chr2	178098839	G	A	c.206C>T	TIER3	NFE2L2	A69V
chr2	178095884	C	T	c.1447G>A	TIER3	NFE2L2	E483K
chr2	178095836	G	A	c.1495C>T	TIER3	NFE2L2	R499W
chr2	202131515	G	A	c.482+1G>A	TIER3	CASP8	c.482+1G>A
chr2	202149995	G	A	c.1436G>A	TIER3	CASP8	W479X
chr2	178095625	C	T	c.1706G>A	TIER3	NFE2L2	R569H
chr2	202151208	C	T	c.1508C>T	TIER3	CASP8	T503I
chr2	178098950	ACTC	A	c.92_94delGAG	TIER3	NFE2L2	G31delG
chr2	202131354	C	T	c.322C>T	TIER3	CASP8	Q108X
chr2	202150039	C	T	c.1480C>T	TIER3	CASP8	R494X
chr2	202131514	G	A	c.482G>A	TIER3	CASP8	R161K
chr2	202141692	G	A	c.979+1G>A	TIER3	CASP8	c.979+1G>A
chr2	202136345	G	A	c.588+1G>A	TIER3	CASP8	c.588+1G>A
chr2	178098803	C	T	c.242G>A	TIER3	NFE2L2	G81D
chr2	202141631	C	T	c.919C>T	TIER3	CASP8	R307W
chr2	178098831	C	T	c.214G>A	TIER3	NFE2L2	A72T
chr2	202149974	G	A	c.1415G>A	TIER3	CASP8	R472Q
chr2	202150030	C	T	c.1471C>T	TIER3	CASP8	R491X
chr2	202150037	C	T	c.1478C>T	TIER3	CASP8	P493L
chr2	202141568	C	T	c.856C>T	TIER3	CASP8	Q286X
chr2	202149607	C	T	c.1048C>T	TIER3	CASP8	Q350X
chr2	202149968	C	T	c.1409C>T	TIER3	CASP8	S470F
chr2	178095623	C	T	c.1708G>A	TIER3	NFE2L2	D570N
chr2	202149688	G	A	c.1129G>A	TIER3	CASP8	G377R
chr2	202150015	C	T	c.1456C>T	TIER3	CASP8	Q486X
chr2	178095826	C	T	c.1505G>A	TIER3	NFE2L2	R502H
chr2	202131505	C	T	c.473C>T	TIER3	CASP8	S158F
chr2	202149710	G	A	c.1151G>A	TIER3	CASP8	G384D
chr2	202137666	G	A	c.772+1G>A	TIER3	CASP8	c.772+1G>A
chr2	202141685	G	A	c.973G>A	TIER3	CASP8	D325N
chr2	202131301	C	T	c.269C>T	TIER3	CASP8	P90L
chr2	202149749	C	T	c.1190C>T	TIER3	CASP8	S397F
chr2	202137360	G	A	c.589-1G>A	TIER3	CASP8	c.589-1G>A
chr2	178098960	C	T	c.85G>A	TIER3	NFE2L2	D29N
chr2	202149718	G	A	c.1159G>A	TIER3	CASP8	G387R
chr2	202149679	C	T	c.1120C>T	TIER3	CASP8	L374F
chr2	202150041	G	A	c.1481+1G>A	TIER3	CASP8	c.1481+1G>A
chr2	202137387	G	A	c.615G>A	TIER3	CASP8	M205I
chr2	202149928	G	A	c.1369G>A	TIER3	CASP8	D457N
chr2	202151270	C	T	c.1570C>T	TIER3	CASP8	Q524X
chr2	178095827	G	A	c.1504C>T	TIER3	NFE2L2	R502C
chr2	178098920	C	T	c.125G>A	TIER3	NFE2L2	R42Q
chr2	202149947	C	T	c.1388C>T	TIER3	CASP8	A463V
chr2	202151283	C	T	c.1583C>T	TIER3	CASP8	T528I
chr2	178096204	G	A	c.1127C>T	TIER3	NFE2L2	S376F
chr2	202149751	C	T	c.1192C>T	TIER3	CASP8	Q398X
chr2	202151181	G	A	c.1482-1G>A	TIER3	CASP8	c.1482-1G>A
chr2	178095601	G	A	c.1730C>T	TIER3	NFE2L2	S577F
chr2	202149832	C	T	c.1273C>T	TIER3	CASP8	Q425X
chr2	202131496	C	T	c.464C>T	TIER3	CASP8	A155V
chr2	202149565	C	T	c.1006C>T	TIER3	CASP8	L336F
chr2	202149721	C	T	c.1162C>T	TIER3	CASP8	Q388X
chr2	202136306	C	T	c.550C>T	TIER3	CASP8	Q184X
chr2	202151199	C	T	c.1499C>T	TIER3	CASP8	T500I
chr2	178098954	C	T	c.91G>A	TIER3	NFE2L2	G31R
chr2	202136252	C	T	c.496C>T	TIER3	CASP8	Q166X
chr2	202149901	C	T	c.1342C>T	TIER3	CASP8	Q448X
chr2	202149662	G	A	c.1103G>A	TIER3	CASP8	C368Y
chr2	178095593	C	T	c.1738G>A	TIER3	NFE2L2	E580K
chr2	202149674	G	A	c.1115G>A	TIER3	CASP8	C372Y
chr2	178095620	C	T	c.1711G>A	TIER3	NFE2L2	E571K
chr2	178098973	C	G	c.72G>C	TIER3	NFE2L2	W24C
chr2	202149770	G	A	c.1211G>A	TIER3	CASP8	C404Y
chr2	178098846	C	T	c.199G>A	TIER3	NFE2L2	E67K
chr2	202141596	G	A	c.884G>A	TIER3	CASP8	C295Y
chr22	41574281	TGCAACAGCAGCA	T	c.6574_6585delCAGCAGCAACAG	TIER3	EP300	Q2192_Q2195delQQQQ
chr22	41574340	AACCAGTTCCAGC	A	c.6627_6638delCCAGTTCCAGCA	TIER3	EP300	N2209_Q2213delinsK
chr22	41564604	G	A	c.4025+1G>A	TIER3	EP300	c.4025+1G>A
chr22	41566459	T	A	c.4336T>A	TIER3	EP300	Y1446N
chr22	41568635	C	T	c.4585C>T	TIER3	EP300	R1529X
chr22	41554476	G	A	c.3562G>A	TIER3	EP300	D1188N
chr22	41564822	G	A	c.4123G>A	TIER3	EP300	G1375S
chr22	41560079	G	A	c.3751G>A	TIER3	EP300	G1251R
chr22	41565547	C	T	c.4213C>T	TIER3	EP300	R1405C
chr22	41537100	G	A	c.1927G>A	TIER3	EP300	E643K
chr22	41572776	G	A	c.5062-1G>A	TIER3	EP300	c.5062-1G>A
chr22	41572396	C	T	c.4925C>T	TIER3	EP300	S1642F
chr22	41533773	G	A	c.1739G>A	TIER3	EP300	R580Q
chr22	41574725	C	T	c.7010C>T	TIER3	EP300	P2337L
chr22	41564844	G	A	c.4145G>A	TIER3	EP300	G1382D
chr22	41545060	C	T	c.2260C>T	TIER3	EP300	R754C
chr22	41566555	C	T	c.4432C>T	TIER3	EP300	R1478C
chr22	41572910	G	A	c.5195G>A	TIER3	EP300	R1732H
chr22	41573201	G	A	c.5486G>A	TIER3	EP300	R1829H
chr22	41574502	C	T	c.6787C>T	TIER3	EP300	R2263X
chr22	41566456	G	A	c.4333G>A	TIER3	EP300	D1445N
chr22	41568590	G	A	c.4540G>A	TIER3	EP300	E1514K
chr22	41513352	C	T	c.256C>T	TIER3	EP300	R86X
chr22	41545069	C	T	c.2269C>T	TIER3	EP300	Q757X
chr22	41545061	G	A	c.2261G>A	TIER3	EP300	R754H
chr22	41574253	C	T	c.6538C>T	TIER3	EP300	R2180X
chr22	41573782	C	T	c.6067C>T	TIER3	EP300	Q2023X
chr22	41513190	G	A	c.95-1G>A	TIER3	EP300	c.95-1G>A
chr22	41513541	C	T	c.445C>T	TIER3	EP300	Q149X
chr22	41527391	G	A	c.1283-1G>A	TIER3	EP300	c.1283-1G>A
chr22	41568623	G	A	c.4573G>A	TIER3	EP300	E1525K
chr22	41573959	G	A	c.6244G>A	TIER3	EP300	A2082T
chr22	41562613	G	A	c.3817G>A	TIER3	EP300	D1273N
chr22	41574510	TCAG	T	c.6798_6800delGCA	TIER3	EP300	Q2268delQ
chr22	41574391	C	T	c.6676C>T	TIER3	EP300	R2226W
chr22	41513415	C	T	c.319C>T	TIER3	EP300	Q107X
chr22	22160189	G	A	c.442C>T	TIER3	MAPK1	R148C
chr22	41525934	G	A	c.1209G>A	TIER3	EP300	W403X
chr22	41572266	C	T	c.4795C>T	TIER3	EP300	R1599C
chr22	41573212	G	A	c.5497G>A	TIER3	EP300	A1833T
chr22	22160147	C	T	c.484G>A	TIER3	MAPK1	D162N
chr22	41572362	C	T	c.4891C>T	TIER3	EP300	L1631F
chr22	41572383	C	T	c.4912C>T	TIER3	EP300	H1638Y
chr22	41572452	C	T	c.4981C>T	TIER3	EP300	Q1661X
chr22	41543840	G	A	c.2132-1G>A	TIER3	EP300	c.2132-1G>A
chr22	41565521	C	T	c.4187C>T	TIER3	EP300	S1396F
chr22	41572904	C	T	c.5189C>T	TIER3	EP300	S1730F
chr22	22123576	C	T	c.1000G>A	TIER3	MAPK1	E334K
chr22	41531855	C	T	c.1567C>T	TIER3	EP300	Q523X
chr22	41573522	C	T	c.5807C>T	TIER3	EP300	A1936V
chr22	22123582	C	T	c.994G>A	TIER3	MAPK1	D332N
chr22	41566478	C	A	c.4355C>A	TIER3	EP300	P1452H
chr22	41554444	G	A	c.3530G>A	TIER3	EP300	C1177Y
chr22	41565526	C	T	c.4192C>T	TIER3	EP300	L1398F
chr22	41568629	A	G	c.4579A>G	TIER3	EP300	R1527G
chr22	41566468	C	T	c.4345C>T	TIER3	EP300	H1449Y
chr22	41551008	C	T	c.3152C>T	TIER3	EP300	P1051L
chr22	41523579	C	T	c.995C>T	TIER3	EP300	P332L
chr22	41533772	C	T	c.1738C>T	TIER3	EP300	R580X
chr22	41560056	G	A	c.3729-1G>A	TIER3	EP300	c.3729-1G>A
chr22	41573521	G	A	c.5806G>A	TIER3	EP300	A1936T
chr22	41573734	C	T	c.6019C>T	TIER3	EP300	Q2007X
chr22	22162014	C	T	c.241G>A	TIER3	MAPK1	E81K
chr22	41572933	C	T	c.5218C>T	TIER3	EP300	Q1740X
chr22	41533736	C	T	c.1702C>T	TIER3	EP300	R568W
chr22	41574076	C	T	c.6361C>T	TIER3	EP300	Q2121X
chr22	41533763	C	T	c.1729C>T	TIER3	EP300	Q577X
chr22	41533795	G	A	c.1760+1G>A	TIER3	EP300	c.1760+1G>A
chr22	41536248	C	T	c.1865C>T	TIER3	EP300	S622F
chr22	41513664	C	T	c.568C>T	TIER3	EP300	Q190X
chr22	41551082	C	T	c.3226C>T	TIER3	EP300	R1076C
chr22	41556666	G	A	c.3611G>A	TIER3	EP300	C1204Y
chr22	41560091	C	T	c.3763C>T	TIER3	EP300	H1255Y
chr22	41565548	G	A	c.4214G>A	TIER3	EP300	R1405H
chr22	41573533	C	T	c.5818C>T	TIER3	EP300	R1940C
chr22	41572404	C	T	c.4933C>T	TIER3	EP300	R1645X
chr22	41574136	C	T	c.6421C>T	TIER3	EP300	Q2141X
chr22	41537106	G	A	c.1933G>A	TIER3	EP300	E645K
chr22	41536193	C	T	c.1810C>T	TIER3	EP300	R604W
chr22	41553213	C	T	c.3302C>T	TIER3	EP300	T1101I
chr22	41536164	C	T	c.1781C>T	TIER3	EP300	T594M
chr22	41556726	C	T	c.3671C>T	TIER3	EP300	T1224I
chr22	41545177	C	T	c.2377C>T	TIER3	EP300	Q793X
chr22	41527619	C	T	c.1510C>T	TIER3	EP300	R504W
chr22	41573104	C	T	c.5389C>T	TIER3	EP300	Q1797X
chr22	41564834	C	T	c.4135C>T	TIER3	EP300	Q1379X
chr22	41566521	G	A	c.4398G>A	TIER3	EP300	W1466X
chr22	41572323	C	T	c.4852C>T	TIER3	EP300	L1618F
chr22	41536259	C	T	c.1876C>T	TIER3	EP300	R626X
chr22	41568563	G	A	c.4513G>A	TIER3	EP300	E1505K
chr22	41572509	C	T	c.5038C>T	TIER3	EP300	R1680C
chr22	41553210	C	T	c.3299C>T	TIER3	EP300	S1100F
chr22	41568502	G	A	c.4453-1G>A	TIER3	EP300	c.4453-1G>A
chr22	22142605	G	A	c.797C>T	TIER3	MAPK1	S266F
chr22	41525915	G	A	c.1190G>A	TIER3	EP300	R397Q
chr22	41523599	C	T	c.1015C>T	TIER3	EP300	Q339X
chr22	41556727	G	A	c.3671+1G>A	TIER3	EP300	c.3671+1G>A
chr22	41525917	C	T	c.1192C>T	TIER3	EP300	Q398X
chr22	41533656	G	A	c.1623-1G>A	TIER3	EP300	c.1623-1G>A
chr22	41574378	ACAG	A	c.6674_6676delAGC	TIER3	EP300	Q2225delQ
chr22	41513700	C	T	c.604C>T	TIER3	EP300	R202X
chr22	41523497	C	T	c.913C>T	TIER3	EP300	Q305X
chr22	41533781	C	T	c.1747C>T	TIER3	EP300	L583F
chr22	41548339	C	T	c.3127C>T	TIER3	EP300	Q1043X
chr22	41564595	G	A	c.4017G>A	TIER3	EP300	M1339I
chr22	41565529	G	C	c.4195G>C	TIER3	EP300	D1399H
chr22	41572507	C	T	c.5036C>T	TIER3	EP300	T1679I
chr22	41489079	C	T	c.71C>T	TIER3	EP300	S24L
chr22	41551055	C	T	c.3199C>T	TIER3	EP300	R1067C
chr22	41573719	C	T	c.6004C>T	TIER3	EP300	Q2002X
chr22	41574343	C	T	c.6628C>T	TIER3	EP300	Q2210X
chr22	41574517	C	T	c.6802C>T	TIER3	EP300	Q2268X
chr22	41523692	C	T	c.1108C>T	TIER3	EP300	R370C
chr22	41573224	C	T	c.5509C>T	TIER3	EP300	R1837W
chr22	41564549	G	A	c.3971G>A	TIER3	EP300	R1324K
chr22	41572921	C	T	c.5206C>T	TIER3	EP300	Q1736X
chr22	41574622	C	T	c.6907C>T	TIER3	EP300	L2303F
chr22	41523723	C	T	c.1139C>T	TIER3	EP300	T380I
chr22	41542772	C	T	c.2083C>T	TIER3	EP300	R695C
chr22	41537224	C	T	c.2051C>T	TIER3	EP300	S684F
chr22	41527497	C	T	c.1388C>T	TIER3	EP300	S463F
chr22	22143021	G	A	c.686C>T	TIER3	MAPK1	P229L
chr22	41573506	C	T	c.5791C>T	TIER3	EP300	Q1931X
chr22	41551013	G	A	c.3157G>A	TIER3	EP300	E1053K
chr22	41573881	C	T	c.6166C>T	TIER3	EP300	R2056W
chr22	41568582	A	G	c.4532A>G	TIER3	EP300	N1511S
chr22	41572514	G	A	c.5043G>A	TIER3	EP300	W1681X
chr22	41548294	G	A	c.3082G>A	TIER3	EP300	D1028N
chr22	41574649	C	T	c.6934C>T	TIER3	EP300	P2312S
chr22	41568668	G	A	c.4617+1G>A	TIER3	EP300	c.4617+1G>A
chr22	22160188	C	T	c.443G>A	TIER3	MAPK1	R148H
chr22	41566520	G	A	c.4397G>A	TIER3	EP300	W1466X
chr22	41513769	C	T	c.673C>T	TIER3	EP300	Q225X
chr22	41573068	C	T	c.5353C>T	TIER3	EP300	L1785F
chr22	41527535	C	T	c.1426C>T	TIER3	EP300	Q476X
chr22	41568555	C	T	c.4505C>T	TIER3	EP300	P1502L
chr22	41551061	G	A	c.3205G>A	TIER3	EP300	D1069N
chr22	41572822	C	T	c.5107C>T	TIER3	EP300	H1703Y
chr22	41564759	C	T	c.4060C>T	TIER3	EP300	P1354S
chr22	41574268	C	T	c.6553C>T	TIER3	EP300	R2185X
chr22	41564581	G	A	c.4003G>A	TIER3	EP300	V1335I
chr22	22142599	G	A	c.803C>T	TIER3	MAPK1	P268L
chr22	41553245	C	T	c.3334C>T	TIER3	EP300	Q1112X
chr22	41572299	C	T	c.4828C>T	TIER3	EP300	P1610S
chr22	41566516	G	A	c.4393G>A	TIER3	EP300	E1465K
chr22	41527509	C	T	c.1400C>T	TIER3	EP300	A467V
chr22	41513766	C	T	c.670C>T	TIER3	EP300	Q224X
chr22	41564539	G	A	c.3961G>A	TIER3	EP300	V1321I
chr22	41513529	C	T	c.433C>T	TIER3	EP300	Q145X
chr22	41547910	C	T	c.2891C>T	TIER3	EP300	S964F
chr22	41543849	C	T	c.2140C>T	TIER3	EP300	Q714X
chr22	41574664	C	T	c.6949C>T	TIER3	EP300	R2317W
chr22	41566478	C	T	c.4355C>T	TIER3	EP300	P1452L
chr22	41572440	G	A	c.4969G>A	TIER3	EP300	E1657K
chr22	41545870	C	T	c.2485C>T	TIER3	EP300	Q829X
chr22	41536160	C	T	c.1777C>T	TIER3	EP300	P593S
chr22	41564575	G	A	c.3997G>A	TIER3	EP300	V1333M
chr22	41573231	G	A	c.5516G>A	TIER3	EP300	G1839D
chr22	41554480	C	T	c.3566C>T	TIER3	EP300	A1189V
chr22	41554462	G	A	c.3548G>A	TIER3	EP300	C1183Y
chr22	41568620	G	A	c.4570G>A	TIER3	EP300	E1524K
chr22	41574214	C	T	c.6499C>T	TIER3	EP300	Q2167X
chr22	22143090	G	A	c.617C>T	TIER3	MAPK1	T206I
chr22	41513283	C	T	c.187C>T	TIER3	EP300	Q63X
chr22	41537051	G	A	c.1879-1G>A	TIER3	EP300	c.1879-1G>A
chr22	41573977	C	T	c.6262C>T	TIER3	EP300	R2088W
chr22	41513400	C	T	c.304C>T	TIER3	EP300	Q102X
chr22	41547861	G	A	c.2842G>A	TIER3	EP300	E948K
chr22	41551083	G	A	c.3227G>A	TIER3	EP300	R1076H
chr22	41574836	C	T	c.7121C>T	TIER3	EP300	S2374F
chr22	41533761	C	T	c.1727C>T	TIER3	EP300	T576I
chr22	41568569	G	A	c.4519G>A	TIER3	EP300	D1507N
chr22	41553173	G	A	c.3262G>A	TIER3	EP300	D1088N
chr22	41523642	G	A	c.1058G>A	TIER3	EP300	R353H
chr22	22161961	C	T	c.294G>A	TIER3	MAPK1	M98I
chr22	41551058	C	T	c.3202C>T	TIER3	EP300	Q1068X
chr22	41560094	C	T	c.3766C>T	TIER3	EP300	Q1256X
chr22	41565509	G	A	c.4175G>A	TIER3	EP300	R1392K
chr22	41574577	C	T	c.6862C>T	TIER3	EP300	Q2288X
chr22	41568611	G	A	c.4561G>A	TIER3	EP300	E1521K
chr22	41542803	G	A	c.2114G>A	TIER3	EP300	R705Q
chr22	41547912	C	T	c.2893C>T	TIER3	EP300	Q965X
chr22	41551100	C	T	c.3244C>T	TIER3	EP300	Q1082X
chr22	41568542	G	A	c.4492G>A	TIER3	EP300	A1498T
chr22	41556707	G	A	c.3652G>A	TIER3	EP300	D1218N
chr22	41564754	C	T	c.4055C>T	TIER3	EP300	S1352F
chr22	41564801	G	A	c.4102G>A	TIER3	EP300	G1368S
chr22	41564828	C	T	c.4129C>T	TIER3	EP300	H1377Y
chr22	41572477	C	T	c.5006C>T	TIER3	EP300	T1669I
chr22	41523700	G	A	c.1116G>A	TIER3	EP300	M372I
chr22	41551033	G	A	c.3177G>A	TIER3	EP300	M1059I
chr22	41564814	G	A	c.4115G>A	TIER3	EP300	C1372Y
chr22	41572489	G	A	c.5018G>A	TIER3	EP300	C1673Y
chr22	22143022	G	A	c.685C>T	TIER3	MAPK1	P229S
chr22	41546071	C	T	c.2686C>T	TIER3	EP300	Q896X
chr22	41568626	G	A	c.4576G>A	TIER3	EP300	E1526K
chr22	41565533	G	A	c.4199G>A	TIER3	EP300	S1400N
chr22	41553236	G	A	c.3325G>A	TIER3	EP300	G1109R
chr22	41556722	C	T	c.3667C>T	TIER3	EP300	Q1223X
chr22	41560126	G	A	c.3798G>A	TIER3	EP300	W1266X
chr22	41564515	C	T	c.3937C>T	TIER3	EP300	Q1313X
chr22	41574295	C	T	c.6580C>T	TIER3	EP300	Q2194X
chr22	41566460	A	G	c.4337A>G	TIER3	EP300	Y1446C
chr22	41566505	A	G	c.4382A>G	TIER3	EP300	K1461R
chr22	41572949	C	T	c.5234C>T	TIER3	EP300	A1745V
chr22	22127166	T	C	c.962A>G	TIER3	MAPK1	D321G
chr22	41568656	G	A	c.4606G>A	TIER3	EP300	E1536K
chr22	41573011	C	T	c.5296C>T	TIER3	EP300	Q1766X
chr22	41523605	C	T	c.1021C>T	TIER3	EP300	Q341X
chr22	41565507	G	C	c.4173G>C	TIER3	EP300	R1391S
chr22	41564578	G	T	c.4000G>T	TIER3	EP300	E1334X
chr22	41574535	C	T	c.6820C>T	TIER3	EP300	Q2274X
chr3	178938877	G	A	c.2119G>A	TIER3	PIK3CA	E707K
chr3	178916929	G	A	c.316G>A	TIER3	PIK3CA	G106S
chr3	178921564	G	A	c.1046G>A	TIER3	PIK3CA	R349Q
chr3	30713244	G	A	c.644G>A	TIER3	TGFBR2	R215H
chr3	30713613	G	A	c.1013G>A	TIER3	TGFBR2	R338Q
chr3	30713436	G	A	c.836G>A	TIER3	TGFBR2	R279H
chr3	178943756	G	A	c.2423G>A	TIER3	PIK3CA	R808Q
chr3	30713243	C	T	c.643C>T	TIER3	TGFBR2	R215C
chr3	178921563	C	T	c.1045C>T	TIER3	PIK3CA	R349X
chr3	178921566	G	A	c.1048G>A	TIER3	PIK3CA	D350N
chr3	178943755	C	T	c.2422C>T	TIER3	PIK3CA	R808W
chr3	30715678	G	A	c.1411G>A	TIER3	TGFBR2	D471N
chr3	30715721	G	A	c.1454G>A	TIER3	TGFBR2	R485H
chr3	30729932	G	A	c.1528G>A	TIER3	TGFBR2	E510K
chr3	178947871	C	T	c.2746C>T	TIER3	PIK3CA	R916C
chr3	30691762	G	A	c.339G>A	TIER3	TGFBR2	W113X
chr3	30713468	C	T	c.868C>T	TIER3	TGFBR2	Q290X
chr3	178916624	G	A	c.11G>A	TIER3	PIK3CA	R4Q
chr3	178916930	G	A	c.317G>A	TIER3	PIK3CA	G106D
chr3	30713252	C	T	c.652C>T	TIER3	TGFBR2	R218W
chr3	178951920	G	A	c.2975G>A	TIER3	PIK3CA	R992Q
chr3	30713543	G	A	c.943G>A	TIER3	TGFBR2	E315K
chr3	178951979	G	A	c.3034G>A	TIER3	PIK3CA	E1012K
chr3	30713843	G	A	c.1243G>A	TIER3	TGFBR2	D415N
chr3	30732957	G	A	c.1645G>A	TIER3	TGFBR2	D549N
chr3	30732997	G	A	c.1685G>A	TIER3	TGFBR2	R562H
chr3	178938835	C	T	c.2077C>T	TIER3	PIK3CA	R693C
chr3	178936068	G	A	c.1610G>A	TIER3	PIK3CA	R537Q
chr3	178948019	C	T	c.2791C>T	TIER3	PIK3CA	H931Y
chr3	178928068	C	T	c.1346C>T	TIER3	PIK3CA	P449L
chr3	30715739	G	A	c.1471+1G>A	TIER3	TGFBR2	c.1471+1G>A
chr3	178927451	C	T	c.1214C>T	TIER3	PIK3CA	S405F
chr3	178943786	G	A	c.2453G>A	TIER3	PIK3CA	R818H
chr3	178916935	C	T	c.322C>T	TIER3	PIK3CA	R108C
chr3	178927481	C	T	c.1244C>T	TIER3	PIK3CA	A415V
chr3	178927486	G	A	c.1249G>A	TIER3	PIK3CA	E417K
chr3	178952039	G	A	c.3094G>A	TIER3	PIK3CA	E1032K
chr3	178952094	G	A	c.3149G>A	TIER3	PIK3CA	G1050D
chr3	30713756	C	T	c.1156C>T	TIER3	TGFBR2	L386F
chr3	30729963	G	A	c.1559G>A	TIER3	TGFBR2	R520Q
chr3	30730004	G	A	c.1599+1G>A	TIER3	TGFBR2	c.1599+1G>A
chr3	30729914	C	T	c.1510C>T	TIER3	TGFBR2	R504W
chr3	178922322	G	A	c.1091G>A	TIER3	PIK3CA	G364E
chr3	30691926	G	A	c.503G>A	TIER3	TGFBR2	C168Y
chr3	178951997	G	A	c.3052G>A	TIER3	PIK3CA	D1018N
chr3	30715699	G	A	c.1432G>A	TIER3	TGFBR2	V478M
chr3	30713345	C	T	c.745C>T	TIER3	TGFBR2	R249C
chr3	178938892	C	T	c.2134C>T	TIER3	PIK3CA	L712F
chr3	30686356	G	A	c.287G>A	TIER3	TGFBR2	C96Y
chr3	30713880	T	C	c.1280T>C	TIER3	TGFBR2	L427P
chr3	178919219	C	T	c.704C>T	TIER3	PIK3CA	S235F
chr3	178948086	C	T	c.2858C>T	TIER3	PIK3CA	P953L
chr3	178951971	G	A	c.3026G>A	TIER3	PIK3CA	G1009E
chr3	30715720	C	T	c.1453C>T	TIER3	TGFBR2	R485C
chr3	178916926	G	A	c.313G>A	TIER3	PIK3CA	V105I
chr3	178952013	G	A	c.3068G>A	TIER3	PIK3CA	R1023Q
chr3	178952078	G	A	c.3133G>A	TIER3	PIK3CA	D1045N
chr3	30729962	C	T	c.1558C>T	TIER3	TGFBR2	R520X
chr3	30732996	C	T	c.1684C>T	TIER3	TGFBR2	R562C
chr3	30713129	G	A	c.530-1G>A	TIER3	TGFBR2	c.530-1G>A
chr3	178951968	C	T	c.3023C>T	TIER3	PIK3CA	S1008F
chr3	30732970	G	A	c.1658G>A	TIER3	TGFBR2	R553H
chr3	178952049	C	T	c.3104C>T	TIER3	PIK3CA	A1035V
chr3	30648405	G	A	c.30G>A	TIER3	TGFBR2	W10X
chr3	178952093	G	A	c.3148G>A	TIER3	PIK3CA	G1050S
chr3	30691761	G	A	c.339-1G>A	TIER3	TGFBR2	c.339-1G>A
chr3	178919092	G	A	c.577G>A	TIER3	PIK3CA	V193M
chr3	30686344	G	A	c.275G>A	TIER3	TGFBR2	C92Y
chr3	178916938	G	A	c.325G>A	TIER3	PIK3CA	E109K
chr3	30713601	C	T	c.1001C>T	TIER3	TGFBR2	T334M
chr3	178928101	G	A	c.1379G>A	TIER3	PIK3CA	G460D
chr3	178952024	G	A	c.3079G>A	TIER3	PIK3CA	A1027T
chr3	178936070	G	A	c.1612G>A	TIER3	PIK3CA	D538N
chr3	178947844	G	A	c.2719G>A	TIER3	PIK3CA	A907T
chr3	178928035	C	T	c.1313C>T	TIER3	PIK3CA	S438F
chr3	30713435	C	T	c.835C>T	TIER3	TGFBR2	R279C
chr3	30715621	C	T	c.1354C>T	TIER3	TGFBR2	P452S
chr3	178942502	G	A	c.2309G>A	TIER3	PIK3CA	R770Q
chr3	178928067	C	T	c.1345C>T	TIER3	PIK3CA	P449S
chr3	178952081	G	A	c.3136G>A	TIER3	PIK3CA	A1046T
chr3	178919180	C	T	c.665C>T	TIER3	PIK3CA	A222V
chr3	178938836	G	A	c.2078G>A	TIER3	PIK3CA	R693H
chr3	178947157	G	A	c.2593G>A	TIER3	PIK3CA	G865S
chr3	178948074	G	A	c.2846G>A	TIER3	PIK3CA	R949Q
chr3	30715624	G	A	c.1357G>A	TIER3	TGFBR2	E453K
chr3	178952098	G	A	c.3153G>A	TIER3	PIK3CA	W1051X
chr3	178947109	G	A	c.2545G>A	TIER3	PIK3CA	E849K
chr3	178937447	G	A	c.1835G>A	TIER3	PIK3CA	R612Q
chr3	178922307	G	A	c.1076G>A	TIER3	PIK3CA	G359D
chr3	178951994	G	C	c.3049G>C	TIER3	PIK3CA	D1017H
chr3	30648436	G	A	c.61G>A	TIER3	TGFBR2	A21T
chr3	30648431	G	A	c.56G>A	TIER3	TGFBR2	R19H
chr3	178927390	G	A	c.1153G>A	TIER3	PIK3CA	E385K
chr3	178952048	G	A	c.3103G>A	TIER3	PIK3CA	A1035T
chr3	178947088	G	A	c.2524G>A	TIER3	PIK3CA	G842S
chr3	178951994	G	A	c.3049G>A	TIER3	PIK3CA	D1017N
chr3	30713649	C	T	c.1049C>T	TIER3	TGFBR2	T350I
chr3	30715664	C	T	c.1397C>T	TIER3	TGFBR2	S466F
chr3	30713823	C	T	c.1223C>T	TIER3	TGFBR2	S408F
chr3	178927436	C	T	c.1199C>T	TIER3	PIK3CA	A400V
chr3	178937461	C	T	c.1849C>T	TIER3	PIK3CA	R617W
chr3	178936074	C	T	c.1616C>T	TIER3	PIK3CA	P539L
chr3	178951960	G	A	c.3015G>A	TIER3	PIK3CA	M1005I
chr3	178916920	G	A	c.307G>A	TIER3	PIK3CA	E103K
chr3	178922342	G	A	c.1111G>A	TIER3	PIK3CA	V371M
chr3	178942525	C	T	c.2332C>T	TIER3	PIK3CA	P778S
chr3	178951961	C	T	c.3016C>T	TIER3	PIK3CA	L1006F
chr3	30715694	C	T	c.1427C>T	TIER3	TGFBR2	A476V
chr3	30713171	C	T	c.571C>T	TIER3	TGFBR2	Q191X
chr3	178951904	G	A	c.2959G>A	TIER3	PIK3CA	A987T
chr3	178943766	G	A	c.2433G>A	TIER3	PIK3CA	M811I
chr3	178921546	A	T	c.1028A>T	TIER3	PIK3CA	Y343F
chr3	30715703	T	C	c.1436T>C	TIER3	TGFBR2	L479P
chr3	178938812	G	A	c.2054G>A	TIER3	PIK3CA	G685D
chr3	178952097	G	A	c.3152G>A	TIER3	PIK3CA	W1051X
chr3	178952100	C	T	c.3155C>T	TIER3	PIK3CA	T1052I
chr3	30713612	C	T	c.1012C>T	TIER3	TGFBR2	R338W
chr3	178947904	G	A	c.2779G>A	TIER3	PIK3CA	G927R
chr3	178928301	C	T	c.1487C>T	TIER3	PIK3CA	A496V
chr3	178917544	G	A	c.419G>A	TIER3	PIK3CA	R140Q
chr3	178952091	G	A	c.3146G>A	TIER3	PIK3CA	G1049D
chr3	178916720	G	A	c.107G>A	TIER3	PIK3CA	C36Y
chr3	178947067	C	T	c.2503C>T	TIER3	PIK3CA	P835S
chr3	178951965	G	A	c.3020G>A	TIER3	PIK3CA	G1007D
chr3	178927439	G	A	c.1202G>A	TIER3	PIK3CA	R401Q
chr3	178916623	C	T	c.10C>T	TIER3	PIK3CA	R4X
chr3	178922315	C	T	c.1084C>T	TIER3	PIK3CA	H362Y
chr3	178951889	G	A	c.2944G>A	TIER3	PIK3CA	E982K
chr3	30713864	G	A	c.1264G>A	TIER3	TGFBR2	D422N
chr3	30715597	G	A	c.1330G>A	TIER3	TGFBR2	V444M
chr3	30713606	G	A	c.1006G>A	TIER3	TGFBR2	E336K
chr3	30713589	T	C	c.989T>C	TIER3	TGFBR2	L330P
chr3	178937419	G	A	c.1807G>A	TIER3	PIK3CA	D603N
chr3	30691851	C	T	c.428C>T	TIER3	TGFBR2	S143F
chr3	30729940	G	A	c.1536G>A	TIER3	TGFBR2	M512I
chr3	178916653	C	T	c.40C>T	TIER3	PIK3CA	H14Y
chr3	30648460	C	T	c.85C>T	TIER3	TGFBR2	Q29X
chr3	30713258	C	T	c.658C>T	TIER3	TGFBR2	Q220X
chr3	178951896	G	A	c.2951G>A	TIER3	PIK3CA	C984Y
chr3	30713765	G	A	c.1165G>A	TIER3	TGFBR2	D389N
chr3	178936080	C	T	c.1622C>T	TIER3	PIK3CA	S541F
chr3	30691905	G	A	c.482G>A	TIER3	TGFBR2	C161Y
chr3	30713759	C	T	c.1159C>T	TIER3	TGFBR2	H387Y
chr3	30715606	G	A	c.1339G>A	TIER3	TGFBR2	A447T
chr3	178928055	C	T	c.1333C>T	TIER3	PIK3CA	L445F
chr3	178937410	G	A	c.1798G>A	TIER3	PIK3CA	E600K
chr3	30715618	G	A	c.1351G>A	TIER3	TGFBR2	A451T
chr3	178927420	G	A	c.1183G>A	TIER3	PIK3CA	D395N
chr3	30729911	G	A	c.1507G>A	TIER3	TGFBR2	V503M
chr3	30713536	G	A	c.936G>A	TIER3	TGFBR2	W312X
chr3	30732942	G	A	c.1630G>A	TIER3	TGFBR2	E544K
chr3	178947845	C	T	c.2720C>T	TIER3	PIK3CA	A907V
chr3	30713519	G	A	c.919G>A	TIER3	TGFBR2	E307K
chr3	30732963	G	A	c.1651G>A	TIER3	TGFBR2	E551K
chr3	178936122	G	A	c.1664G>A	TIER3	PIK3CA	R555K
chr3	30729875	G	A	c.1472-1G>A	TIER3	TGFBR2	c.1472-1G>A
chr3	178921540	C	T	c.1022C>T	TIER3	PIK3CA	A341V
chr3	30713522	G	A	c.922G>A	TIER3	TGFBR2	E308K
chr3	30715633	G	A	c.1366G>A	TIER3	TGFBR2	E456K
chr3	178916786	T	C	c.173T>C	TIER3	PIK3CA	L58P
chr3	30715619	C	T	c.1352C>T	TIER3	TGFBR2	A451V
chr3	178921447	G	A	c.929G>A	TIER3	PIK3CA	R310H
chr3	178948080	G	A	c.2852G>A	TIER3	PIK3CA	R951H
chr3	178936073	C	T	c.1615C>T	TIER3	PIK3CA	P539S
chr3	178947865	G	A	c.2740G>A	TIER3	PIK3CA	G914R
chr3	178947872	G	A	c.2747G>A	TIER3	PIK3CA	R916H
chr3	178921339	G	A	c.821G>A	TIER3	PIK3CA	R274K
chr3	30729974	G	T	c.1570G>T	TIER3	TGFBR2	E524X
chr3	30713456	G	A	c.856G>A	TIER3	TGFBR2	A286T
chr3	178941921	C	T	c.2240C>T	TIER3	PIK3CA	A747V
chr3	178947820	C	T	c.2695C>T	TIER3	PIK3CA	R899C
chr3	30713364	C	T	c.764C>T	TIER3	TGFBR2	T255M
chr3	30713850	C	T	c.1250C>T	TIER3	TGFBR2	T417I
chr3	30732976	C	T	c.1664C>T	TIER3	TGFBR2	T555I
chr3	178916630	C	T	c.17C>T	TIER3	PIK3CA	S6L
chr3	178921446	C	T	c.928C>T	TIER3	PIK3CA	R310C
chr3	178937749	G	A	c.1924G>A	TIER3	PIK3CA	E642K
chr3	178916941	G	A	c.328G>A	TIER3	PIK3CA	E110K
chr3	178936089	C	T	c.1631C>T	TIER3	PIK3CA	T544I
chr3	178952065	G	A	c.3120G>A	TIER3	PIK3CA	M1040I
chr3	30648443	C	T	c.68C>T	TIER3	TGFBR2	T23M
chr3	178947832	G	A	c.2707G>A	TIER3	PIK3CA	G903R
chr3	178927462	G	A	c.1225G>A	TIER3	PIK3CA	V409I
chr3	178951977	C	T	c.3032C>T	TIER3	PIK3CA	P1011L
chr3	30729968	C	T	c.1564C>T	TIER3	TGFBR2	R522X
chr3	178947223	G	A	c.2659G>A	TIER3	PIK3CA	G887R
chr3	178951946	C	T	c.3001C>T	TIER3	PIK3CA	L1001F
chr3	30732972	C	T	c.1660C>T	TIER3	TGFBR2	L554F
chr3	178942516	G	A	c.2323G>A	TIER3	PIK3CA	A775T
chr3	178928118	C	T	c.1396C>T	TIER3	PIK3CA	P466S
chr3	178917565	G	A	c.440G>A	TIER3	PIK3CA	C147Y
chr3	178947130	A	G	c.2566A>G	TIER3	PIK3CA	T856A
chr3	30713591	C	T	c.991C>T	TIER3	TGFBR2	Q331X
chr4	153332910	C	CAGG	c.45_46insCCT	TIER3	FBXW7	T15_G16insP
chr4	153332604	TCTC	T	c.349_351delGAG	TIER3	FBXW7	E117delE
chr4	153247297	G	A	c.1505C>T	TIER3	FBXW7	A502V
chr4	153247355	G	A	c.1447C>T	TIER3	FBXW7	L483F
chr4	153258982	C	T	c.833G>A	TIER3	FBXW7	R278Q
chr4	153251912	C	T	c.1094G>A	TIER3	FBXW7	W365X
chr4	153247319	G	A	c.1483C>T	TIER3	FBXW7	H495Y
chr4	153332919	G	A	c.37C>T	TIER3	FBXW7	R13X
chr4	153251901	C	A	c.1105G>T	TIER3	FBXW7	E369X
chr4	153249377	C	T	c.1401G>A	TIER3	FBXW7	M467I
chr4	153245524	C	T	c.1667G>A	TIER3	FBXW7	S556N
chr4	153247375	C	T	c.1427G>A	TIER3	FBXW7	S476N
chr4	153249441	C	T	c.1337G>A	TIER3	FBXW7	W446X
chr4	153247174	C	T	c.1628G>A	TIER3	FBXW7	R543K
chr4	153247295	C	T	c.1507G>A	TIER3	FBXW7	A503T
chr4	153268147	G	A	c.661C>T	TIER3	FBXW7	Q221X
chr4	153268144	G	A	c.664C>T	TIER3	FBXW7	R222X
chr4	153249440	C	T	c.1338G>A	TIER3	FBXW7	W446X
chr4	153253790	C	T	c.943G>A	TIER3	FBXW7	A315T
chr4	153247285	C	T	c.1517G>A	TIER3	FBXW7	C506Y
chr4	153253808	G	A	c.925C>T	TIER3	FBXW7	R309C
chr4	153245344	G	A	c.1847C>T	TIER3	FBXW7	T616I
chr4	153244143	C	T	c.2014G>A	TIER3	FBXW7	V672M
chr4	153250828	C	T	c.1232G>A	TIER3	FBXW7	G411D
chr4	153332586	C	T	c.370G>A	TIER3	FBXW7	D124N
chr4	153245335	C	T	c.1855+1G>A	TIER3	FBXW7	c.1855+1G>A
chr4	153250922	C	T	c.1138G>A	TIER3	FBXW7	D380N
chr4	153247255	C	T	c.1547G>A	TIER3	FBXW7	S516N
chr4	153249511	C	T	c.1267G>A	TIER3	FBXW7	G423R
chr4	153271193	C	T	c.584+1G>A	TIER3	FBXW7	c.584+1G>A
chr4	153247250	C	T	c.1552G>A	TIER3	FBXW7	A518T
chr4	153268141	G	A	c.667C>T	TIER3	FBXW7	R223C
chr4	153253817	G	A	c.916C>T	TIER3	FBXW7	Q306X
chr4	153332814	G	A	c.142C>T	TIER3	FBXW7	Q48X
chr4	153245429	C	T	c.1762G>A	TIER3	FBXW7	E588K
chr4	153245513	C	T	c.1678G>A	TIER3	FBXW7	D560N
chr4	153247373	C	T	c.1429G>A	TIER3	FBXW7	G477S
chr4	153332598	G	A	c.358C>T	TIER3	FBXW7	Q120X
chr4	153250870	C	T	c.1190G>A	TIER3	FBXW7	G397D
chr4	153247288	C	T	c.1514G>A	TIER3	FBXW7	R505H
chr4	153247283	C	T	c.1519G>A	TIER3	FBXW7	V507I
chr4	153245516	G	A	c.1675C>T	TIER3	FBXW7	L559F
chr4	153247184	G	A	c.1618C>T	TIER3	FBXW7	H540Y
chr4	153268150	G	A	c.658C>T	TIER3	FBXW7	Q220X
chr4	153249520	G	A	c.1258C>T	TIER3	FBXW7	H420Y
chr4	153247246	T	C	c.1556A>G	TIER3	FBXW7	Y519C
chr4	153268156	G	A	c.652C>T	TIER3	FBXW7	Q218X
chr4	153249471	C	T	c.1307G>A	TIER3	FBXW7	S436N
chr4	153250873	C	T	c.1187G>A	TIER3	FBXW7	S396N
chr4	153332829	G	A	c.127C>T	TIER3	FBXW7	Q43X
chr4	153247195	G	A	c.1607C>T	TIER3	FBXW7	T536M
chr4	153244290	G	A	c.1867C>T	TIER3	FBXW7	H623Y
chr4	153268123	G	A	c.685C>T	TIER3	FBXW7	Q229X
chr4	153253826	G	A	c.907C>T	TIER3	FBXW7	Q303X
chr4	153244227	C	T	c.1930G>A	TIER3	FBXW7	G644R
chr4	153332852	C	T	c.104G>A	TIER3	FBXW7	R35H
chr4	153249426	C	T	c.1352G>A	TIER3	FBXW7	G451E
chr4	153245521	C	T	c.1670G>A	TIER3	FBXW7	G557E
chr4	153247292	C	T	c.1510G>A	TIER3	FBXW7	V504I
chr4	153253770	C	T	c.963G>A	TIER3	FBXW7	W321X
chr4	153245531	C	T	c.1660G>A	TIER3	FBXW7	V554M
chr4	153247328	G	A	c.1474C>T	TIER3	FBXW7	Q492X
chr4	153249390	G	A	c.1388C>T	TIER3	FBXW7	T463I
chr4	153247367	G	A	c.1435C>T	TIER3	FBXW7	R479X
chr4	153250937	C	T	c.1123G>A	TIER3	FBXW7	V375M
chr4	153268080	A	G	c.726+2T>C	TIER3	FBXW7	c.726+2T>C
chr4	153332664	G	A	c.292C>T	TIER3	FBXW7	Q98X
chr4	153249460	C	T	c.1318G>A	TIER3	FBXW7	D440N
chr4	153249526	C	T	c.1252G>A	TIER3	FBXW7	V418M
chr4	153249516	G	A	c.1262C>T	TIER3	FBXW7	T421I
chr4	153245404	G	A	c.1787C>T	TIER3	FBXW7	S596F
chr4	153249381	C	T	c.1397G>A	TIER3	FBXW7	C466Y
chr4	153249542	C	T	c.1237-1G>A	TIER3	FBXW7	c.1237-1G>A
chr4	153258983	G	A	c.832C>T	TIER3	FBXW7	R278X
chr4	153249503	C	T	c.1275G>A	TIER3	FBXW7	W425X
chr4	153247372	C	T	c.1430G>A	TIER3	FBXW7	G477D
chr4	153245411	G	A	c.1780C>T	TIER3	FBXW7	L594F
chr4	153244226	C	T	c.1931G>A	TIER3	FBXW7	G644E
chr4	153244235	G	A	c.1922C>T	TIER3	FBXW7	S641L
chr4	153250919	C	T	c.1141G>A	TIER3	FBXW7	D381N
chr4	153271277	C	T	c.502-1G>A	TIER3	FBXW7	c.502-1G>A
chr4	153247160	G	A	c.1642C>T	TIER3	FBXW7	Q548X
chr4	153250927	C	T	c.1133G>A	TIER3	FBXW7	G378E
chr4	153268097	C	T	c.711G>A	TIER3	FBXW7	W237X
chr4	153247316	C	T	c.1486G>A	TIER3	FBXW7	V496I
chr4	153332853	G	A	c.103C>T	TIER3	FBXW7	R35C
chr4	153244280	G	A	c.1877C>T	TIER3	FBXW7	A626V
chr4	153249393	G	A	c.1385C>T	TIER3	FBXW7	S462F
chr4	153258953	C	T	c.861+1G>A	TIER3	FBXW7	c.861+1G>A
chr4	153268119	G	A	c.689C>T	TIER3	FBXW7	P230L
chr4	153332673	G	A	c.283C>T	TIER3	FBXW7	Q95X
chr4	153253771	C	T	c.962G>A	TIER3	FBXW7	W321X
chr4	153258998	C	T	c.817G>A	TIER3	FBXW7	E273K
chr4	153251883	C	T	c.1122+1G>A	TIER3	FBXW7	c.1122+1G>A
chr4	153250867	G	A	c.1193C>T	TIER3	FBXW7	S398F
chr4	153249420	C	T	c.1358G>A	TIER3	FBXW7	C453Y
chr4	153244110	C	T	c.2047G>A	TIER3	FBXW7	V683M
chr4	153247271	C	T	c.1531G>A	TIER3	FBXW7	G511S
chr4	153247294	G	A	c.1508C>T	TIER3	FBXW7	A503V
chr4	153247369	G	A	c.1433C>T	TIER3	FBXW7	S478F
chr4	153244199	G	A	c.1958C>T	TIER3	FBXW7	T653M
chr4	153250898	G	A	c.1162C>T	TIER3	FBXW7	Q388X
chr4	153245500	C	T	c.1691G>A	TIER3	FBXW7	R564H
chr4	153245430	C	T	c.1761G>A	TIER3	FBXW7	M587I
chr4	153268084	G	A	c.724C>T	TIER3	FBXW7	Q242X
chr4	153250906	G	A	c.1154C>T	TIER3	FBXW7	T385I
chr4	153245518	G	A	c.1673C>T	TIER3	FBXW7	S558F
chr4	153247253	C	T	c.1549G>A	TIER3	FBXW7	G517R
chr4	153245473	C	T	c.1718G>A	TIER3	FBXW7	C573Y
chr4	153249469	C	T	c.1309G>A	TIER3	FBXW7	G437R
chr4	153247165	G	A	c.1637C>T	TIER3	FBXW7	S546L
chr4	153251922	C	T	c.1084G>A	TIER3	FBXW7	D362N
chr4	153259027	G	A	c.788C>T	TIER3	FBXW7	T263I
chr4	153268081	C	T	c.726+1G>A	TIER3	FBXW7	c.726+1G>A
chr4	153249460	C	A	c.1318G>T	TIER3	FBXW7	D440Y
chr4	153332681	G	C	c.275C>G	TIER3	FBXW7	S92X
chr4	153245522	C	T	c.1669G>A	TIER3	FBXW7	G557R
chr5	67591315	GAGTA	G	c.1814+4_1814+7delAGTA	TIER3	PIK3R1	c.1814+4_1814+7delAGTA
chr5	67522556	G	A	c.53G>A	TIER3	PIK3R1	R18K
chr5	67592115	G	A	c.1931G>A	TIER3	PIK3R1	G644D
chr5	67593425	G	A	c.2171G>A	TIER3	PIK3R1	c.2171G>A
chr5	67589219	G	A	c.1207G>A	TIER3	PIK3R1	E403K
chr5	67591270	C	T	c.1768C>T	TIER3	PIK3R1	R590W
chr5	67576424	C	T	c.703C>T	TIER3	PIK3R1	Q235X
chr5	67569301	G	A	c.418G>A	TIER3	PIK3R1	E140K
chr5	67576355	G	A	c.635-1G>A	TIER3	PIK3R1	c.635-1G>A
chr5	67591077	G	A	c.1670G>A	TIER3	PIK3R1	R557Q
chr5	67591134	C	T	c.1727C>T	TIER3	PIK3R1	T576M
chr5	67522754	C	T	c.251C>T	TIER3	PIK3R1	P84L
chr5	67591076	C	T	c.1669C>T	TIER3	PIK3R1	R557X
chr5	67593424	C	T	c.2170C>T	TIER3	PIK3R1	c.2170C>T
chr5	67591251	G	A	c.1749G>A	TIER3	PIK3R1	W583X
chr5	67589169	G	A	c.1157G>A	TIER3	PIK3R1	R386Q
chr5	67593323	C	T	c.2069C>T	TIER3	PIK3R1	S690F
chr5	67522639	C	T	c.136C>T	TIER3	PIK3R1	Q46X
chr5	67590370	C	T	c.1432C>T	TIER3	PIK3R1	Q478X
chr5	67591128	G	A	c.1721G>A	TIER3	PIK3R1	R574K
chr5	67576482	C	T	c.761C>T	TIER3	PIK3R1	S254F
chr5	67592055	G	A	c.1871G>A	TIER3	PIK3R1	W624X
chr5	67588162	C	T	c.992C>T	TIER3	PIK3R1	A331V
chr5	67591247	G	A	c.1746-1G>A	TIER3	PIK3R1	c.1746-1G>A
chr5	67592099	C	T	c.1915C>T	TIER3	PIK3R1	R639X
chr5	67588952	G	A	c.1043G>A	TIER3	PIK3R1	R348Q
chr5	67588981	C	T	c.1072C>T	TIER3	PIK3R1	R358X
chr5	67591085	G	A	c.1678G>A	TIER3	PIK3R1	D560N
chr5	67592129	C	T	c.1945C>T	TIER3	PIK3R1	R649W
chr5	67591007	C	T	c.1600C>T	TIER3	PIK3R1	R534X
chr5	67591121	C	T	c.1714C>T	TIER3	PIK3R1	Q572X
chr5	67589627	G	A	c.1390G>A	TIER3	PIK3R1	D464N
chr5	67593250	G	A	c.1996G>A	TIER3	PIK3R1	E666K
chr5	67590975	G	A	c.1569-1G>A	TIER3	PIK3R1	c.1569-1G>A
chr5	67593343	C	T	c.2089C>T	TIER3	PIK3R1	H697Y
chr5	67575489	C	T	c.562C>T	TIER3	PIK3R1	R188C
chr5	67592087	G	A	c.1903G>A	TIER3	PIK3R1	E635K
chr5	67593299	C	T	c.2045C>T	TIER3	PIK3R1	A682V
chr5	67590445	C	T	c.1507C>T	TIER3	PIK3R1	R503W
chr5	67592123	C	T	c.1939C>T	TIER3	PIK3R1	L647F
chr5	67589306	C	T	c.1294C>T	TIER3	PIK3R1	Q432X
chr5	67575501	G	A	c.574G>A	TIER3	PIK3R1	D192N
chr5	67589211	C	T	c.1199C>T	TIER3	PIK3R1	S400F
chr5	67588150	C	T	c.980C>T	TIER3	PIK3R1	S327F
chr5	67588168	G	A	c.998G>A	TIER3	PIK3R1	W333X
chr5	67522504	A	G	c.1A>G	TIER3	PIK3R1	c.1A>G
chr5	67590433	C	T	c.1495C>T	TIER3	PIK3R1	Q499X
chr5	67590466	G	A	c.1528G>A	TIER3	PIK3R1	E510K
chr5	67588102	C	T	c.932C>T	TIER3	PIK3R1	P311L
chr5	67590386	C	T	c.1448C>T	TIER3	PIK3R1	A483V
chr5	67591091	C	T	c.1684C>T	TIER3	PIK3R1	R562C
chr5	67588169	G	A	c.999G>A	TIER3	PIK3R1	W333X
chr5	67575459	G	A	c.532G>A	TIER3	PIK3R1	D178N
chr5	67588092	C	T	c.922C>T	TIER3	PIK3R1	P308S
chr5	67593301	G	A	c.2047G>A	TIER3	PIK3R1	E683K
chr5	67588158	G	A	c.988G>A	TIER3	PIK3R1	D330N
chr5	67589292	C	T	c.1280C>T	TIER3	PIK3R1	P427L
chr5	67589165	C	T	c.1153C>T	TIER3	PIK3R1	H385Y
chr5	67588933	G	A	c.1024G>A	TIER3	PIK3R1	E342K
chr5	67522568	T	C	c.65T>C	TIER3	PIK3R1	I22T
chr5	67589663	G	A	c.1425+1G>A	TIER3	PIK3R1	c.1425+1G>A
chr5	67576442	C	T	c.721C>T	TIER3	PIK3R1	Q241X
chr5	67576819	C	T	c.901C>T	TIER3	PIK3R1	R301X
chr5	67576822	C	T	c.904C>T	TIER3	PIK3R1	Q302X
chr6	31323216	C	T	c.773G>A	TIER3	HLA-B	R258K
chr6	31323266	C	T	c.723G>A	TIER3	HLA-B	W241X
chr6	31323193	G	A	c.796C>T	TIER3	HLA-B	Q266X
chr6	29912135	C	T	c.856C>T	TIER3	HLA-A	Q286X
chr6	31323286	C	T	c.703G>A	TIER3	HLA-B	A235T
chr6	31322883	C	T	c.1012+1G>A	TIER3	HLA-B	c.1012+1G>A
chr6	31322412	G	A	c.1043C>T	TIER3	HLA-B	A348V
chr6	31323370	C	T	c.620-1G>A	TIER3	HLA-B	c.620-1G>A
chr6	31323265	G	A	c.724C>T	TIER3	HLA-B	Q242X
chr6	31323175	C	T	c.814G>A	TIER3	HLA-B	V272M
chr6	31323270	G	A	c.719C>T	TIER3	HLA-B	T240I
chr1	27101052	G	A	c.4334G>A	passenger	ARID1A	R1445H
chr1	27099308	G	A	c.3545G>A	passenger	ARID1A	S1182N
chr1	27100889	G	A	c.4171G>A	passenger	ARID1A	V1391M
chr1	27106394	C	T	c.6005C>T	passenger	ARID1A	S2002F
chr1	27106414	C	T	c.6025C>T	passenger	ARID1A	L2009F
chr1	27106168	G	C	c.5779G>C	passenger	ARID1A	A1927P
chr1	27057777	T	G	c.1485T>G	passenger	ARID1A	H495Q
chr1	27099936	C	T	c.3815C>T	passenger	ARID1A	A1272V
chr1	27099433	A	G	c.3670A>G	passenger	ARID1A	M1224V
chr1	27101057	C	T	c.4339C>T	passenger	ARID1A	P1447S
chr1	27101370	G	A	c.4652G>A	passenger	ARID1A	R1551H
chr1	27102188	A	G	c.5114A>G	passenger	ARID1A	N1705S
chr1	27105629	C	T	c.5240C>T	passenger	ARID1A	P1747L
chr1	27106238	G	A	c.5849G>A	passenger	ARID1A	R1950Q
chr1	27106648	G	A	c.6259G>A	passenger	ARID1A	G2087R
chr1	27097815	C	T	c.3404C>T	passenger	ARID1A	P1135L
chr1	27056227	C	T	c.1223C>T	passenger	ARID1A	P408L
chr1	27100866	G	A	c.4148G>A	passenger	ARID1A	R1383Q
chr1	27099905	C	T	c.3784C>T	passenger	ARID1A	R1262C
chr1	27087500	A	G	c.2074A>G	passenger	ARID1A	I692V
chr1	27088709	C	T	c.2318C>T	passenger	ARID1A	P773L
chr1	27059197	G	A	c.1834G>A	passenger	ARID1A	A612T
chr1	27087536	G	A	c.2110G>A	passenger	ARID1A	A704T
chr1	27087917	G	A	c.2204G>A	passenger	ARID1A	S735N
chr1	27094368	C	T	c.3076C>T	passenger	ARID1A	R1026C
chr1	27101097	G	A	c.4379G>A	passenger	ARID1A	G1460D
chr1	27101342	G	A	c.4624G>A	passenger	ARID1A	E1542K
chr1	27106498	C	T	c.6109C>T	passenger	ARID1A	Q2037X
chr1	27088766	C	T	c.2375C>T	passenger	ARID1A	S792F
chr1	27097802	C	T	c.3391C>T	passenger	ARID1A	Q1131X
chr1	27087570	C	T	c.2144C>T	passenger	ARID1A	S715L
chr1	27099054	G	A	c.3470G>A	passenger	ARID1A	G1157E
chr1	27105995	G	A	c.5606G>A	passenger	ARID1A	R1869Q
chr1	27099464	G	A	c.3701G>A	passenger	ARID1A	G1234D
chr1	27100165	C	T	c.3961C>T	passenger	ARID1A	P1321S
chr1	27101648	G	A	c.4930G>A	passenger	ARID1A	G1644S
chr1	27087555	G	A	c.2129G>A	passenger	ARID1A	R710H
chr1	27087504	G	A	c.2078G>A	passenger	ARID1A	R693Q
chr1	27088693	G	A	c.2302G>A	passenger	ARID1A	G768S
chr1	27088699	G	A	c.2308G>A	passenger	ARID1A	A770T
chr1	27089640	C	T	c.2596C>T	passenger	ARID1A	R866W
chr1	27106033	G	A	c.5644G>A	passenger	ARID1A	V1882M
chr1	27106934	C	T	c.6545C>T	passenger	ARID1A	A2182V
chr1	27107195	C	T	c.6806C>T	passenger	ARID1A	S2269L
chr1	27087893	G	A	c.2180G>A	passenger	ARID1A	R727Q
chr1	27088723	G	A	c.2332G>A	passenger	ARID1A	G778R
chr1	27099093	A	C	c.3509A>C	passenger	ARID1A	H1170P
chr1	27100871	G	A	c.4153G>A	passenger	ARID1A	E1385K
chr1	27106465	C	T	c.6076C>T	passenger	ARID1A	Q2026X
chr1	27106621	G	A	c.6232G>A	passenger	ARID1A	E2078K
chr1	27087549	A	C	c.2123A>C	passenger	ARID1A	Q708P
chr1	27056317	C	T	c.1313C>T	passenger	ARID1A	A438V
chr1	27089719	G	A	c.2675G>A	passenger	ARID1A	R892Q
chr1	27101256	G	A	c.4538G>A	passenger	ARID1A	S1513N
chr1	27101055	G	A	c.4337G>A	passenger	ARID1A	R1446Q
chr1	27099909	C	T	c.3788C>T	passenger	ARID1A	A1263V
chr1	27100172	G	A	c.3968G>A	passenger	ARID1A	R1323H
chr1	27105725	A	G	c.5336A>G	passenger	ARID1A	E1779G
chr1	27093002	C	T	c.2933C>T	passenger	ARID1A	A978V
chr1	27094308	G	A	c.3016G>A	passenger	ARID1A	E1006K
chr1	27101066	G	A	c.4348G>A	passenger	ARID1A	G1450S
chr1	27057697	C	T	c.1405C>T	passenger	ARID1A	P469S
chr1	27106271	G	A	c.5882G>A	passenger	ARID1A	S1961N
chr1	27106720	G	A	c.6331G>A	passenger	ARID1A	V2111I
chr1	27106106	G	A	c.5717G>A	passenger	ARID1A	R1906Q
chr1	27099368	G	A	c.3605G>A	passenger	ARID1A	R1202Q
chr1	27106354	C	T	c.5965C>T	passenger	ARID1A	R1989X
chr1	27087913	G	A	c.2200G>A	passenger	ARID1A	D734N
chr1	27106308	G	A	c.5919G>A	passenger	ARID1A	W1973X
chr1	27089596	G	A	c.2552G>A	passenger	ARID1A	G851D
chr1	27100919	C	T	c.4201C>T	passenger	ARID1A	Q1401X
chr1	27106376	G	A	c.5987G>A	passenger	ARID1A	G1996D
chr1	27056235	C	T	c.1231C>T	passenger	ARID1A	P411S
chr1	27057934	C	T	c.1642C>T	passenger	ARID1A	Q548X
chr1	27097683	C	T	c.3272C>T	passenger	ARID1A	S1091F
chr1	27099846	G	A	c.3725G>A	passenger	ARID1A	S1242N
chr1	27057761	C	T	c.1469C>T	passenger	ARID1A	P490L
chr1	27106592	C	T	c.6203C>T	passenger	ARID1A	S2068L
chr1	27087932	C	T	c.2219C>T	passenger	ARID1A	S740F
chr1	27105700	C	T	c.5311C>T	passenger	ARID1A	P1771S
chr1	27106492	G	A	c.6103G>A	passenger	ARID1A	E2035K
chr1	27093012	G	A	c.2943G>A	passenger	ARID1A	M981I
chr1	27058078	C	T	c.1786C>T	passenger	ARID1A	R596C
chr1	27089662	C	T	c.2618C>T	passenger	ARID1A	A873V
chr1	27087554	C	T	c.2128C>T	passenger	ARID1A	R710C
chr1	27099056	G	A	c.3472G>A	passenger	ARID1A	G1158R
chr1	27101586	C	T	c.4868C>T	passenger	ARID1A	S1623L
chr1	27097814	C	T	c.3403C>T	passenger	ARID1A	P1135S
chr1	27106025	G	A	c.5636G>A	passenger	ARID1A	R1879Q
chr1	27106583	C	T	c.6194C>T	passenger	ARID1A	A2065V
chr1	27101324	G	A	c.4606G>A	passenger	ARID1A	D1536N
chr1	27099948	G	A	c.3827G>A	passenger	ARID1A	R1276Q
chr1	27101349	C	T	c.4631C>T	passenger	ARID1A	S1544L
chr1	27057868	C	T	c.1576C>T	passenger	ARID1A	P526S
chr1	27088781	G	A	c.2390G>A	passenger	ARID1A	G797D
chr1	27106165	G	A	c.5776G>A	passenger	ARID1A	G1926R
chr1	27106214	G	A	c.5825G>A	passenger	ARID1A	G1942D
chr1	27057947	C	T	c.1655C>T	passenger	ARID1A	S552L
chr1	27087895	C	T	c.2182C>T	passenger	ARID1A	P728S
chr1	27057869	C	T	c.1577C>T	passenger	ARID1A	P526L
chr1	27057979	C	T	c.1687C>T	passenger	ARID1A	Q563X
chr1	27057760	C	T	c.1468C>T	passenger	ARID1A	P490S
chr1	27089625	G	A	c.2581G>A	passenger	ARID1A	A861T
chr1	27089641	G	A	c.2597G>A	passenger	ARID1A	R866Q
chr1	27106741	G	A	c.6352G>A	passenger	ARID1A	V2118I
chr1	27059167	G	A	c.1804G>A	passenger	ARID1A	E602K
chr1	27102083	G	A	c.5009G>A	passenger	ARID1A	W1670X
chr1	27087365	G	A	c.1939G>A	passenger	ARID1A	D647N
chr1	27100360	C	T	c.4072C>T	passenger	ARID1A	Q1358X
chr1	27101105	C	T	c.4387C>T	passenger	ARID1A	R1463C
chr1	27101688	G	A	c.4970G>A	passenger	ARID1A	R1657K
chr1	27099430	C	T	c.3667C>T	passenger	ARID1A	R1223C
chr1	27099090	C	T	c.3506C>T	passenger	ARID1A	P1169L
chr1	27097736	C	T	c.3325C>T	passenger	ARID1A	R1109W
chr1	27059194	C	T	c.1831C>T	passenger	ARID1A	Q611X
chr1	27100073	C	T	c.3869C>T	passenger	ARID1A	T1290M
chr1	27100956	C	T	c.4238C>T	passenger	ARID1A	A1413V
chr1	27089674	C	T	c.2630C>T	passenger	ARID1A	P877L
chr1	27105880	C	G	c.5491C>G	passenger	ARID1A	L1831V
chr1	27106349	C	T	c.5960C>T	passenger	ARID1A	T1987I
chr1	27023438	G	A	c.544G>A	passenger	ARID1A	A182T
chr1	27101100	G	A	c.4382G>A	passenger	ARID1A	R1461Q
chr1	27101220	G	A	c.4502G>A	passenger	ARID1A	R1501H
chr1	27106237	C	T	c.5848C>T	passenger	ARID1A	R1950W
chr1	27057919	C	T	c.1627C>T	passenger	ARID1A	Q543X
chr1	27057967	C	T	c.1675C>T	passenger	ARID1A	P559S
chr1	27089494	C	T	c.2450C>T	passenger	ARID1A	A817V
chr1	27105886	C	T	c.5497C>T	passenger	ARID1A	R1833C
chr1	27087386	G	A	c.1960G>A	passenger	ARID1A	E654K
chr1	27094450	G	A	c.3158G>A	passenger	ARID1A	R1053H
chr1	27106951	C	T	c.6562C>T	passenger	ARID1A	Q2188X
chr1	27057916	C	T	c.1624C>T	passenger	ARID1A	Q542X
chr1	27058004	C	T	c.1712C>T	passenger	ARID1A	S571L
chr1	27106532	G	A	c.6143G>A	passenger	ARID1A	W2048X
chr1	27107107	G	A	c.6718G>A	passenger	ARID1A	A2240T
chr1	27105745	G	A	c.5356G>A	passenger	ARID1A	E1786K
chr1	27056262	C	T	c.1258C>T	passenger	ARID1A	Q420X
chr1	27106858	G	A	c.6469G>A	passenger	ARID1A	D2157N
chr1	27106390	A	G	c.6001A>G	passenger	ARID1A	M2001V
chr1	27106307	G	A	c.5918G>A	passenger	ARID1A	W1973X
chr1	27089742	G	A	c.2698G>A	passenger	ARID1A	A900T
chr1	27101219	C	T	c.4501C>T	passenger	ARID1A	R1501C
chr1	27094386	G	A	c.3094G>A	passenger	ARID1A	E1032K
chr1	27099478	G	A	c.3715G>A	passenger	ARID1A	A1239T
chr1	27092953	G	A	c.2884G>A	passenger	ARID1A	A962T
chr1	27057877	C	T	c.1585C>T	passenger	ARID1A	Q529X
chr1	27100375	C	T	c.4087C>T	passenger	ARID1A	Q1363X
chr1	27101181	C	T	c.4463C>T	passenger	ARID1A	S1488L
chr1	27056217	C	T	c.1213C>T	passenger	ARID1A	Q405X
chr1	27057647	C	T	c.1355C>T	passenger	ARID1A	P452L
chr1	27107099	C	T	c.6710C>T	passenger	ARID1A	A2237V
chr1	27100832	C	T	c.4114C>T	passenger	ARID1A	P1372S
chr1	27092797	A	G	c.2818A>G	passenger	ARID1A	M940V
chr1	27057961	C	T	c.1669C>T	passenger	ARID1A	Q557X
chr1	27087947	G	A	c.2234G>A	passenger	ARID1A	S745N
chr1	27106528	G	A	c.6139G>A	passenger	ARID1A	E2047K
chr1	27105826	C	T	c.5437C>T	passenger	ARID1A	P1813S
chr1	27100842	G	C	c.4124G>C	passenger	ARID1A	G1375A
chr1	27106024	C	T	c.5635C>T	passenger	ARID1A	R1879W
chr1	27088712	G	A	c.2321G>A	passenger	ARID1A	R774H
chr1	27099906	G	A	c.3785G>A	passenger	ARID1A	R1262H
chr1	27101058	C	T	c.4340C>T	passenger	ARID1A	P1447L
chr1	27105575	G	A	c.5186G>A	passenger	ARID1A	G1729D
chr1	27106441	C	T	c.6052C>T	passenger	ARID1A	H2018Y
chr1	27100171	C	T	c.3967C>T	passenger	ARID1A	R1323C
chr1	27099848	G	A	c.3727G>A	passenger	ARID1A	D1243N
chr1	27100312	C	T	c.4024C>T	passenger	ARID1A	Q1342X
chr1	27056224	C	T	c.1220C>T	passenger	ARID1A	P407L
chr1	27056307	C	T	c.1303C>T	passenger	ARID1A	Q435X
chr1	27106183	G	A	c.5794G>A	passenger	ARID1A	A1932T
chr1	27094429	G	A	c.3137G>A	passenger	ARID1A	R1046K
chr1	27089482	C	T	c.2438C>T	passenger	ARID1A	P813L
chr1	27101150	C	T	c.4432C>T	passenger	ARID1A	P1478S
chr1	27105641	G	A	c.5252G>A	passenger	ARID1A	S1751N
chr1	27105727	G	A	c.5338G>A	passenger	ARID1A	E1780K
chr1	27099914	G	A	c.3793G>A	passenger	ARID1A	G1265S
chr1	27088708	C	T	c.2317C>T	passenger	ARID1A	P773S
chr1	27097703	C	T	c.3292C>T	passenger	ARID1A	Q1098X
chr1	27100195	C	T	c.3991C>T	passenger	ARID1A	Q1331X
chr1	27106094	C	T	c.5705C>T	passenger	ARID1A	P1902L
chr1	27089626	C	T	c.2582C>T	passenger	ARID1A	A861V
chr1	27106003	G	A	c.5614G>A	passenger	ARID1A	A1872T
chr1	27097631	C	T	c.3220C>T	passenger	ARID1A	R1074W
chr1	27107152	G	A	c.6763G>A	passenger	ARID1A	E2255K
chr1	27099864	C	T	c.3743C>T	passenger	ARID1A	S1248L
chr1	27089607	C	T	c.2563C>T	passenger	ARID1A	P855S
chr1	27100123	C	T	c.3919C>T	passenger	ARID1A	P1307S
chr1	27101564	G	A	c.4846G>A	passenger	ARID1A	A1616T
chr1	27100868	C	T	c.4150C>T	passenger	ARID1A	H1384Y
chr1	27106670	G	A	c.6281G>A	passenger	ARID1A	C2094Y
chr1	27059213	C	T	c.1850C>T	passenger	ARID1A	S617L
chr1	27056230	C	T	c.1226C>T	passenger	ARID1A	S409L
chr1	27057665	G	A	c.1373G>A	passenger	ARID1A	G458D
chr1	27057730	C	T	c.1438C>T	passenger	ARID1A	Q480X
chr1	27057997	G	A	c.1705G>A	passenger	ARID1A	A569T
chr1	27101106	G	A	c.4388G>A	passenger	ARID1A	R1463H
chr1	27099380	C	T	c.3617C>T	passenger	ARID1A	T1206I
chr1	27057661	C	T	c.1369C>T	passenger	ARID1A	Q457X
chr1	27105941	C	T	c.5552C>T	passenger	ARID1A	T1851I
chr1	27106123	G	A	c.5734G>A	passenger	ARID1A	D1912N
chr1	27099036	G	A	c.3452G>A	passenger	ARID1A	S1151N
chr1	27107174	C	T	c.6785C>T	passenger	ARID1A	S2262L
chr1	27107237	G	A	c.6848G>A	passenger	ARID1A	G2283D
chr1	27106666	G	A	c.6277G>A	passenger	ARID1A	V2093I
chr1	27088718	C	T	c.2327C>T	passenger	ARID1A	P776L
chr1	27099431	G	A	c.3668G>A	passenger	ARID1A	R1223H
chr1	27100091	C	T	c.3887C>T	passenger	ARID1A	P1296L
chr1	27101557	G	A	c.4839G>A	passenger	ARID1A	M1613I
chr1	27106069	C	T	c.5680C>T	passenger	ARID1A	Q1894X
chr1	27100829	C	T	c.4111C>T	passenger	ARID1A	R1371W
chr1	27105617	C	T	c.5228C>T	passenger	ARID1A	T1743M
chr1	27056286	C	T	c.1282C>T	passenger	ARID1A	Q428X
chr1	27094396	C	T	c.3104C>T	passenger	ARID1A	A1035V
chr1	27101318	C	T	c.4600C>T	passenger	ARID1A	H1534Y
chr1	27100307	G	A	c.4019G>A	passenger	ARID1A	G1340D
chr1	27101033	G	A	c.4315G>A	passenger	ARID1A	A1439T
chr1	27105921	G	A	c.5532G>A	passenger	ARID1A	W1844X
chr1	27106952	A	G	c.6563A>G	passenger	ARID1A	Q2188R
chr1	27106108	A	T	c.5719A>T	passenger	ARID1A	I1907F
chr1	27057853	C	T	c.1561C>T	passenger	ARID1A	Q521X
chr1	27059183	C	T	c.1820C>T	passenger	ARID1A	S607L
chr1	27089649	G	A	c.2605G>A	passenger	ARID1A	G869S
chr1	27094434	C	T	c.3142C>T	passenger	ARID1A	P1048S
chr1	27097745	G	A	c.3334G>A	passenger	ARID1A	D1112N
chr1	27105682	G	A	c.5293G>A	passenger	ARID1A	E1765K
chr1	27105709	G	A	c.5320G>A	passenger	ARID1A	E1774K
chr1	27106862	G	A	c.6473G>A	passenger	ARID1A	R2158Q
chr1	27057874	C	T	c.1582C>T	passenger	ARID1A	Q528X
chr1	27101597	C	G	c.4879C>G	passenger	ARID1A	P1627A
chr1	27089562	C	T	c.2518C>T	passenger	ARID1A	Q840X
chr1	27100845	C	T	c.4127C>T	passenger	ARID1A	T1376I
chr1	27105838	G	A	c.5449G>A	passenger	ARID1A	V1817I
chr1	27092809	C	T	c.2830C>T	passenger	ARID1A	Q944X
chr1	27099098	C	T	c.3514C>T	passenger	ARID1A	Q1172X
chr1	27101609	C	T	c.4891C>T	passenger	ARID1A	Q1631X
chr1	27087936	G	A	c.2223G>A	passenger	ARID1A	M741I
chr1	27105949	C	T	c.5560C>T	passenger	ARID1A	H1854Y
chr1	27056266	C	T	c.1262C>T	passenger	ARID1A	P421L
chr1	27101565	C	T	c.4847C>T	passenger	ARID1A	A1616V
chr1	27107284	C	T	c.6855+40C>T	passenger	ARID1A	c.6855+40C>T
chr1	27099458	C	T	c.3695C>T	passenger	ARID1A	P1232L
chr1	27057739	C	T	c.1447C>T	passenger	ARID1A	P483S
chr1	27057649	C	T	c.1357C>T	passenger	ARID1A	P453S
chr1	27100955	G	A	c.4237G>A	passenger	ARID1A	A1413T
chr1	27101085	C	T	c.4367C>T	passenger	ARID1A	P1456L
chr1	27089554	C	T	c.2510C>T	passenger	ARID1A	A837V
chr1	27106333	G	A	c.5944G>A	passenger	ARID1A	V1982I
chr1	27093005	C	T	c.2936C>T	passenger	ARID1A	T979I
chr1	27088751	C	T	c.2360C>T	passenger	ARID1A	S787F
chr1	27092765	C	T	c.2786C>T	passenger	ARID1A	P929L
chr1	27097779	C	T	c.3368C>T	passenger	ARID1A	S1123F
chr1	27101024	C	T	c.4306C>T	passenger	ARID1A	P1436S
chr1	27099454	G	A	c.3691G>A	passenger	ARID1A	D1231N
chr1	27101252	C	T	c.4534C>T	passenger	ARID1A	Q1512X
chr1	27102084	G	A	c.5010G>A	passenger	ARID1A	W1670X
chr1	27106331	G	A	c.5942G>A	passenger	ARID1A	C1981Y
chr1	27106544	G	A	c.6155G>A	passenger	ARID1A	C2052Y
chr1	27101669	C	T	c.4951C>T	passenger	ARID1A	P1651S
chr1	27100364	C	T	c.4076C>T	passenger	ARID1A	T1359I
chr1	27057814	C	T	c.1522C>T	passenger	ARID1A	P508S
chr1	27092748	G	A	c.2769G>A	passenger	ARID1A	M923I
chr1	27094440	G	A	c.3148G>A	passenger	ARID1A	D1050N
chr1	27106004	C	T	c.5615C>T	passenger	ARID1A	A1872V
chr1	27106037	C	T	c.5648C>T	passenger	ARID1A	T1883I
chr1	27106533	G	A	c.6144G>A	passenger	ARID1A	W2048X
chr1	27057911	C	T	c.1619C>T	passenger	ARID1A	T540M
chr1	27059219	C	T	c.1856C>T	passenger	ARID1A	T619I
chr1	27100878	A	G	c.4160A>G	passenger	ARID1A	E1387G
chr1	27105718	G	A	c.5329G>A	passenger	ARID1A	E1777K
chr1	27056304	A	G	c.1300A>G	passenger	ARID1A	M434V
chr1	27092791	G	A	c.2812G>A	passenger	ARID1A	A938T
chr1	27094449	C	T	c.3157C>T	passenger	ARID1A	R1053C
chr1	27057788	C	T	c.1496C>T	passenger	ARID1A	S499L
chr1	27089589	C	T	c.2545C>T	passenger	ARID1A	P849S
chr1	27057646	C	T	c.1354C>T	passenger	ARID1A	P452S
chr1	27105628	C	T	c.5239C>T	passenger	ARID1A	P1747S
chr1	27099408	G	A	c.3645G>A	passenger	ARID1A	M1215I
chr1	27087402	C	T	c.1976C>T	passenger	ARID1A	P659L
chr1	27088668	G	A	c.2277G>A	passenger	ARID1A	M759I
chr1	27099325	C	T	c.3562C>T	passenger	ARID1A	Q1188X
chr1	27100082	G	A	c.3878G>A	passenger	ARID1A	G1293E
chr1	27105601	G	A	c.5212G>A	passenger	ARID1A	D1738N
chr1	27105920	G	A	c.5531G>A	passenger	ARID1A	W1844X
chr1	27105997	C	T	c.5608C>T	passenger	ARID1A	P1870S
chr1	27099045	T	C	c.3461T>C	passenger	ARID1A	M1154T
chr1	27100120	C	T	c.3916C>T	passenger	ARID1A	Q1306X
chr1	27101322	C	T	c.4604C>T	passenger	ARID1A	T1535I
chr1	27106228	C	T	c.5839C>T	passenger	ARID1A	Q1947X
chr1	27099953	C	T	c.3832C>T	passenger	ARID1A	H1278Y
chr1	27099861	C	T	c.3740C>T	passenger	ARID1A	S1247F
chr1	27056232	G	A	c.1228G>A	passenger	ARID1A	G410R
chr1	27089703	C	T	c.2659C>T	passenger	ARID1A	P887S
chr1	27099983	G	A	c.3862G>A	passenger	ARID1A	V1288M
chr1	27100381	C	T	c.4093C>T	passenger	ARID1A	Q1365X
chr1	27101355	C	T	c.4637C>T	passenger	ARID1A	P1546L
chr1	27106514	G	A	c.6125G>A	passenger	ARID1A	S2042N
chr1	27058090	C	T	c.1798C>T	passenger	ARID1A	P600S
chr1	27101208	T	C	c.4490T>C	passenger	ARID1A	M1497T
chr1	27097640	G	A	c.3229G>A	passenger	ARID1A	A1077T
chr1	27094477	G	A	c.3185G>A	passenger	ARID1A	G1062D
chr1	27097721	G	A	c.3310G>A	passenger	ARID1A	E1104K
chr1	27106937	G	A	c.6548G>A	passenger	ARID1A	R2183H
chr1	27100357	C	T	c.4069C>T	passenger	ARID1A	Q1357X
chr1	27106180	G	A	c.5791G>A	passenger	ARID1A	E1931K
chr1	27106483	G	A	c.6094G>A	passenger	ARID1A	E2032K
chr1	27106577	C	T	c.6188C>T	passenger	ARID1A	T2063I
chr1	27092842	G	A	c.2863G>A	passenger	ARID1A	A955T
chr1	27105724	G	A	c.5335G>A	passenger	ARID1A	E1779K
chr1	27023507	C	T	c.613C>T	passenger	ARID1A	H205Y
chr1	27056245	G	A	c.1241G>A	passenger	ARID1A	G414E
chr1	27101186	G	A	c.4468G>A	passenger	ARID1A	E1490K
chr1	27101115	C	T	c.4397C>T	passenger	ARID1A	A1466V
chr1	27094341	G	A	c.3049G>A	passenger	ARID1A	E1017K
chr1	27094291	C	T	c.2999C>T	passenger	ARID1A	S1000F
chr1	27092737	C	T	c.2758C>T	passenger	ARID1A	Q920X
chr1	27101084	C	T	c.4366C>T	passenger	ARID1A	P1456S
chr1	27057650	C	T	c.1358C>T	passenger	ARID1A	P453L
chr1	27099121	G	A	c.3537G>A	passenger	ARID1A	M1179I
chr1	27089676	C	T	c.2632C>T	passenger	ARID1A	Q878X
chr1	27089553	G	A	c.2509G>A	passenger	ARID1A	A837T
chr1	27100104	G	A	c.3900G>A	passenger	ARID1A	M1300I
chr1	27106690	G	A	c.6301G>A	passenger	ARID1A	D2101N
chr1	27100183	C	T	c.3979C>T	passenger	ARID1A	Q1327X
chr1	27102139	G	A	c.5065G>A	passenger	ARID1A	D1689N
chr1	27099314	C	T	c.3551C>T	passenger	ARID1A	S1184L
chr1	27101620	G	A	c.4902G>A	passenger	ARID1A	M1634I
chr1	27087934	A	G	c.2221A>G	passenger	ARID1A	M741V
chr1	27023499	C	T	c.605C>T	passenger	ARID1A	S202F
chr1	27057796	C	T	c.1504C>T	passenger	ARID1A	Q502X
chr1	27087368	G	A	c.1942G>A	passenger	ARID1A	D648N
chr1	27058031	C	T	c.1739C>T	passenger	ARID1A	P580L
chr1	27106208	C	T	c.5819C>T	passenger	ARID1A	P1940L
chr1	27057973	C	T	c.1681C>T	passenger	ARID1A	Q561X
chr1	27057775	C	T	c.1483C>T	passenger	ARID1A	H495Y
chr1	27059204	C	T	c.1841C>T	passenger	ARID1A	S614L
chr1	27106064	C	T	c.5675C>T	passenger	ARID1A	T1892I
chr1	27059176	C	T	c.1813C>T	passenger	ARID1A	Q605X
chr1	27092843	C	T	c.2864C>T	passenger	ARID1A	A955V
chr1	27094351	G	A	c.3059G>A	passenger	ARID1A	R1020K
chr1	27106445	A	G	c.6056A>G	passenger	ARID1A	H2019R
chr1	27106688	A	G	c.6299A>G	passenger	ARID1A	Q2100R
chr1	27105938	A	G	c.5549A>G	passenger	ARID1A	D1850G
chr1	27099361	C	T	c.3598C>T	passenger	ARID1A	Q1200X
chr1	27106700	C	T	c.6311C>T	passenger	ARID1A	S2104F
chr10	89623857	CGGCT	C	c.1-366_1-363delTGGC	passenger	PTEN	c.1-366_1-363delTGGC
chr10	89624218	C	G	c.1-9C>G	passenger	PTEN	c.1-9C>G
chr10	89720730	G	A	c.881G>A	passenger	PTEN	S294N
chr10	89720683	C	G	c.834C>G	passenger	PTEN	F278L
chr10	89717613	C	T	c.638C>T	passenger	PTEN	P213L
chr10	89692814	C	T	c.298C>T	passenger	PTEN	L100F
chr10	89711941	G	A	c.559G>A	passenger	PTEN	D187N
chr10	89725060	C	T	c.1043C>T	passenger	PTEN	T348I
chr10	89624284	G	A	c.58G>A	passenger	PTEN	G20R
chr10	89692811	G	A	c.295G>A	passenger	PTEN	E99K
chr10	89624270	G	A	c.44G>A	passenger	PTEN	R15K
chr10	89692918	G	A	c.402G>A	passenger	PTEN	M134I
chr10	89720690	C	T	c.841C>T	passenger	PTEN	P281S
chr10	89711956	G	A	c.574G>A	passenger	PTEN	A192T
chr10	89725078	C	T	c.1061C>T	passenger	PTEN	P354L
chr10	89711983	G	A	c.601G>A	passenger	PTEN	E201K
chr10	89690828	G	A	c.235G>A	passenger	PTEN	A79T
chr10	89725086	C	T	c.1069C>T	passenger	PTEN	P357S
chr10	89720663	C	T	c.814C>T	passenger	PTEN	H272Y
chr10	89711968	C	T	c.586C>T	passenger	PTEN	H196Y
chr10	89717652	C	T	c.677C>T	passenger	PTEN	S226F
chr10	89692877	G	A	c.361G>A	passenger	PTEN	A121T
chr10	89692973	G	A	c.457G>A	passenger	PTEN	D153N
chr10	89624281	G	A	c.55G>A	passenger	PTEN	D19N
chr10	89725140	G	A	c.1123G>A	passenger	PTEN	D375N
chr10	89692859	G	A	c.343G>A	passenger	PTEN	D115N
chr10	89624258	G	A	c.32G>A	passenger	PTEN	R11K
chr10	89717664	G	A	c.689G>A	passenger	PTEN	G230E
chr10	89717699	G	A	c.724G>A	passenger	PTEN	E242K
chr10	89685277	G	A	c.172G>A	passenger	PTEN	D58N
chr10	89725081	C	T	c.1064C>T	passenger	PTEN	S355L
chr10	89720731	T	G	c.882T>G	passenger	PTEN	S294R
chr10	89720711	G	A	c.862G>A	passenger	PTEN	E288K
chr10	89692992	G	A	c.476G>A	passenger	PTEN	R159K
chr10	89720822	C	T	c.973C>T	passenger	PTEN	L325F
chr10	89725099	G	A	c.1082G>A	passenger	PTEN	S361N
chr10	89693000	G	A	c.484G>A	passenger	PTEN	D162N
chr10	89717729	G	A	c.754G>A	passenger	PTEN	D252N
chr10	89711987	C	T	c.605C>T	passenger	PTEN	T202I
chr10	89711993	C	T	c.611C>T	passenger	PTEN	P204L
chr10	89711935	C	T	c.553C>T	passenger	PTEN	H185Y
chr10	89720693	G	A	c.844G>A	passenger	PTEN	G282R
chr10	89692893	C	T	c.377C>T	passenger	PTEN	A126V
chr10	89711997	G	A	c.615G>A	passenger	PTEN	M205I
chr10	89720706	C	T	c.857C>T	passenger	PTEN	T286I
chr10	89692803	C	T	c.287C>T	passenger	PTEN	P96L
chr10	89720697	C	T	c.848C>T	passenger	PTEN	P283L
chr10	89653818	C	T	c.116C>T	passenger	PTEN	A39V
chr10	89717624	G	A	c.649G>A	passenger	PTEN	V217I
chr10	89711948	G	A	c.566G>A	passenger	PTEN	R189K
chr10	89717639	G	A	c.664G>A	passenger	PTEN	V222M
chr10	89720720	G	A	c.871G>A	passenger	PTEN	E291K
chr10	89692841	G	A	c.325G>A	passenger	PTEN	D109N
chr10	89711992	C	T	c.610C>T	passenger	PTEN	P204S
chr10	89624285	G	A	c.59G>A	passenger	PTEN	G20E
chr10	89717628	G	A	c.653G>A	passenger	PTEN	C218Y
chr10	89720826	A	G	c.977A>G	passenger	PTEN	D326G
chr10	89717621	G	A	c.646G>A	passenger	PTEN	V216M
chr10	89653805	A	G	c.103A>G	passenger	PTEN	M35V
chr10	89692988	G	A	c.472G>A	passenger	PTEN	V158I
chr10	89624218	C	T	c.1-9C>T	passenger	PTEN	c.1-9C>T
chr10	89624273	A	G	c.47A>G	passenger	PTEN	Y16C
chr10	89653833	G	A	c.131G>A	passenger	PTEN	G44D
chr10	89692773	C	T	c.257C>T	passenger	PTEN	A86V
chr10	89692998	G	A	c.482G>A	passenger	PTEN	R161K
chr10	89711953	G	A	c.571G>A	passenger	PTEN	V191M
chr10	89717661	C	T	c.686C>T	passenger	PTEN	S229L
chr10	89725087	C	T	c.1070C>T	passenger	PTEN	P357L
chr10	89725054	A	G	c.1037A>G	passenger	PTEN	Y346C
chr11	532664	C	T	c.542G>A	passenger	HRAS	C181Y
chr11	532610	C	T	c.567+29G>A	passenger	HRAS	c.567+29G>A
chr11	533586	G	A	c.317C>T	passenger	HRAS	S106L
chr11	533785	C	T	c.271G>A	passenger	HRAS	E91K
chr11	533546	G	A	c.357C>T	passenger	HRAS	D119D
chr11	534259	G	A	c.64C>T	passenger	HRAS	Q22X
chr11	533539	C	T	c.364G>A	passenger	HRAS	A122T
chr11	532607	G	A	c.567+32C>T	passenger	HRAS	c.567+32C>T
chr11	532634	C	T	c.567+5G>A	passenger	HRAS	c.567+5G>A
chr11	533945	C	T	c.112-1G>A	passenger	HRAS	c.112-1G>A
chr11	533878	C	T	c.178G>A	passenger	HRAS	G60S
chr11	534330	C	T	c.1-8G>A	passenger	HRAS	c.1-8G>A
chr11	533499	C	T	c.404G>A	passenger	HRAS	R135Q
chr11	534340	C	T	c.1-18G>A	passenger	HRAS	c.1-18G>A
chr11	533782	C	T	c.274G>A	passenger	HRAS	D92N
chr11	533817	C	T	c.239G>A	passenger	HRAS	C80Y
chr11	533515	C	T	c.388G>A	passenger	HRAS	A130T
chr11	533881	C	T	c.175G>A	passenger	HRAS	A59T
chr11	532700	C	T	c.506G>A	passenger	HRAS	R169Q
chr11	533860	C	T	c.196G>A	passenger	HRAS	A66T
chr11	533476	C	T	c.427G>A	passenger	HRAS	E143K
chr11	533579	G	A	c.324C>T	passenger	HRAS	D108D
chr11	532644	G	A	c.562C>T	passenger	HRAS	L188F
chr11	533550	C	T	c.353G>A	passenger	HRAS	C118Y
chr11	533840	C	T	c.216G>A	passenger	HRAS	M72I
chr11	534298	C	T	c.25G>A	passenger	HRAS	V9M
chr11	533934	C	T	c.122G>A	passenger	HRAS	R41Q
chr11	533883	G	A	c.173C>T	passenger	HRAS	T58I
chr11	533532	G	A	c.371C>T	passenger	HRAS	T124I
chr11	532686	G	A	c.520C>T	passenger	HRAS	P174S
chr11	534294	CCCA	C	c.26_28delTGG	passenger	HRAS	V9delV
chr11	532660	C	T	c.546G>A	passenger	HRAS	M182I
chr11	533477	G	A	c.426C>T	passenger	HRAS	I142I
chr11	534316	C	T	c.7G>A	passenger	HRAS	E3K
chr11	533884	T	C	c.172A>G	passenger	HRAS	T58A
chr12	25362762	TTTC	T	c.567+5613_567+5615delGAA	passenger	KRAS	c.567+5613_567+5615delGAA
chr12	56493772	G	A	c.3088G>A	passenger	ERBB3	A1030T
chr12	56482642	G	A	c.1099G>A	passenger	ERBB3	G367S
chr12	56487628	C	T	c.1561C>T	passenger	ERBB3	R521X
chr12	56478927	G	A	c.383G>A	passenger	ERBB3	S128N
chr12	56482368	C	T	c.916C>T	passenger	ERBB3	P306S
chr12	56481391	G	A	c.578G>A	passenger	ERBB3	R193Q
chr12	56487295	C	T	c.1441C>T	passenger	ERBB3	R481X
chr12	56490401	C	T	c.2170C>T	passenger	ERBB3	H724Y
chr12	25380274	C	T	c.184G>A	passenger	KRAS	E62K
chr12	56478860	C	T	c.316C>T	passenger	ERBB3	R106X
chr12	56487323	G	A	c.1469G>A	passenger	ERBB3	R490H
chr12	56495121	G	A	c.3478G>A	passenger	ERBB3	V1160I
chr12	56481862	G	A	c.790G>A	passenger	ERBB3	V264I
chr12	56486540	G	A	c.1119G>A	passenger	ERBB3	W373X
chr12	56488204	C	T	c.1723C>T	passenger	ERBB3	Q575X
chr12	56493751	G	A	c.3067G>A	passenger	ERBB3	A1023T
chr12	56494869	G	A	c.3226G>A	passenger	ERBB3	E1076K
chr12	56494996	G	A	c.3353G>A	passenger	ERBB3	R1118Q
chr12	56495609	C	T	c.3799C>T	passenger	ERBB3	R1267X
chr12	56482351	C	T	c.899C>T	passenger	ERBB3	S300F
chr12	56487972	C	T	c.1703C>T	passenger	ERBB3	S568L
chr12	25362815	G	A	c.567+5563C>T	passenger	KRAS	c.567+5563C>T
chr12	25362805	C	T	c.567+5573G>A	passenger	KRAS	c.567+5573G>A
chr12	56493803	G	A	c.3119G>A	passenger	ERBB3	R1040Q
chr12	56495375	G	A	c.3565G>A	passenger	ERBB3	E1189K
chr12	56493677	A	G	c.2993A>G	passenger	ERBB3	K998R
chr12	56487956	G	A	c.1687G>A	passenger	ERBB3	A563T
chr12	56487947	G	A	c.1678G>A	passenger	ERBB3	E560K
chr12	25368454	C	T	c.491G>A	passenger	KRAS	R164Q
chr12	56488220	G	A	c.1739G>A	passenger	ERBB3	R580Q
chr12	56494845	G	A	c.3202G>A	passenger	ERBB3	E1068K
chr12	25380309	G	A	c.149C>T	passenger	KRAS	T50I
chr12	25380304	G	A	c.154C>T	passenger	KRAS	L52F
chr12	56481390	C	T	c.577C>T	passenger	ERBB3	R193X
chr12	56487296	G	A	c.1442G>A	passenger	ERBB3	R481Q
chr12	56495392	T	A	c.3582T>A	passenger	ERBB3	D1194E
chr12	56491703	G	T	c.2595G>T	passenger	ERBB3	Q865H
chr12	56495386	T	A	c.3576T>A	passenger	ERBB3	D1192E
chr12	56487322	C	T	c.1468C>T	passenger	ERBB3	R490C
chr12	56493802	C	T	c.3118C>T	passenger	ERBB3	R1040W
chr12	56495661	C	T	c.3851C>T	passenger	ERBB3	A1284V
chr12	56494908	C	T	c.3265C>T	passenger	ERBB3	R1089W
chr12	56474133	G	A	c.49G>A	passenger	ERBB3	A17T
chr12	56495577	C	T	c.3767C>T	passenger	ERBB3	P1256L
chr12	56479031	G	A	c.421+66G>A	passenger	ERBB3	c.421+66G>A
chr12	56487911	G	A	c.1642G>A	passenger	ERBB3	E548K
chr12	25378633	G	A	c.365C>T	passenger	KRAS	S122F
chr12	56478899	G	A	c.355G>A	passenger	ERBB3	V119I
chr12	56494849	C	T	c.3206C>T	passenger	ERBB3	S1069F
chr12	56481424	C	T	c.611C>T	passenger	ERBB3	T204I
chr12	56494954	C	T	c.3311C>T	passenger	ERBB3	S1104F
chr12	56477573	G	A	c.121G>A	passenger	ERBB3	D41N
chr12	56482558	C	T	c.1015C>T	passenger	ERBB3	R339C
chr12	56477672	C	T	c.220C>T	passenger	ERBB3	L74F
chr12	56494873	G	A	c.3230G>A	passenger	ERBB3	R1077Q
chr12	56487890	C	T	c.1621C>T	passenger	ERBB3	R541X
chr12	56481845	G	A	c.773G>A	passenger	ERBB3	R258H
chr12	56494960	C	T	c.3317C>T	passenger	ERBB3	A1106V
chr12	25378609	G	A	c.389C>T	passenger	KRAS	A130V
chr12	56487317	G	A	c.1463G>A	passenger	ERBB3	R488Q
chr12	56481671	T	C	c.706T>C	passenger	ERBB3	S236P
chr12	56480341	G	A	c.448G>A	passenger	ERBB3	E150K
chr12	56495343	C	T	c.3533C>T	passenger	ERBB3	S1178F
chr12	25368485	C	T	c.460G>A	passenger	KRAS	D154N
chr12	25380313	C	T	c.145G>A	passenger	KRAS	E49K
chr12	56478785	C	T	c.241C>T	passenger	ERBB3	R81X
chr12	56494882	G	A	c.3239G>A	passenger	ERBB3	R1080H
chr12	56486584	G	A	c.1163G>A	passenger	ERBB3	R388Q
chr12	25398207	C	T	c.111+1G>A	passenger	KRAS	c.111+1G>A
chr12	56482372	C	T	c.920C>T	passenger	ERBB3	P307L
chr12	56478947	C	T	c.403C>T	passenger	ERBB3	R135C
chr12	56482559	G	A	c.1016G>A	passenger	ERBB3	R339H
chr12	56487301	G	A	c.1447G>A	passenger	ERBB3	D483N
chr12	56495736	G	A	c.3926G>A	passenger	ERBB3	R1309H
chr12	56486541	C	T	c.1120C>T	passenger	ERBB3	H374Y
chr12	56488201	G	A	c.1720G>A	passenger	ERBB3	A574T
chr12	56494872	C	T	c.3229C>T	passenger	ERBB3	R1077W
chr12	56495450	C	T	c.3640C>T	passenger	ERBB3	P1214S
chr12	56480350	G	A	c.457G>A	passenger	ERBB3	D153N
chr12	56495421	G	A	c.3611G>A	passenger	ERBB3	R1204K
chr12	56487551	C	T	c.1484C>T	passenger	ERBB3	A495V
chr12	25378658	C	T	c.340G>A	passenger	KRAS	V114I
chr12	56493703	C	T	c.3019C>T	passenger	ERBB3	P1007S
chr12	56493718	G	A	c.3034G>A	passenger	ERBB3	D1012N
chr12	56479065	C	T	c.421+100C>T	passenger	ERBB3	c.421+100C>T
chr12	56491686	C	T	c.2578C>T	passenger	ERBB3	P860S
chr12	25398228	C	T	c.91G>A	passenger	KRAS	E31K
chr12	56487640	C	T	c.1573C>T	passenger	ERBB3	R525X
chr12	56489517	G	A	c.1982G>A	passenger	ERBB3	G661D
chr12	56493665	G	A	c.2981G>A	passenger	ERBB3	G994D
chr12	56495789	G	A	c.3979G>A	passenger	ERBB3	D1327N
chr12	56481806	C	T	c.734C>T	passenger	ERBB3	A245V
chr12	56477655	C	T	c.203C>T	passenger	ERBB3	T68M
chr12	56488324	G	A	c.1843G>A	passenger	ERBB3	E615K
chr12	56493492	G	A	c.2900G>A	passenger	ERBB3	R967K
chr12	56481947	G	A	c.874+1G>A	passenger	ERBB3	c.874+1G>A
chr12	56495496	C	T	c.3686C>T	passenger	ERBB3	S1229L
chr12	56482532	C	T	c.989C>T	passenger	ERBB3	A330V
chr12	56488219	C	T	c.1738C>T	passenger	ERBB3	R580X
chr12	56495511	C	T	c.3701C>T	passenger	ERBB3	S1234F
chr12	56489544	G	A	c.2009G>A	passenger	ERBB3	R670Q
chr12	56494956	G	A	c.3313G>A	passenger	ERBB3	E1105K
chr12	25378618	G	A	c.380C>T	passenger	KRAS	T127I
chr12	25368406	C	T	c.539G>A	passenger	KRAS	C180Y
chr12	56492602	G	A	c.2752G>A	passenger	ERBB3	A918T
chr12	56481823	G	A	c.751G>A	passenger	ERBB3	D251N
chr12	56491687	C	T	c.2579C>T	passenger	ERBB3	P860L
chr12	56490834	G	A	c.2280G>A	passenger	ERBB3	M760I
chr12	56489468	G	A	c.1933G>A	passenger	ERBB3	A645T
chr12	56479001	C	T	c.421+36C>T	passenger	ERBB3	c.421+36C>T
chr12	56492551	G	A	c.2701G>A	passenger	ERBB3	V901I
chr12	56494012	C	T	c.3184C>T	passenger	ERBB3	L1062F
chr12	25378613	G	A	c.385C>T	passenger	KRAS	Q129X
chr12	25380279	C	T	c.179G>A	passenger	KRAS	G60D
chr12	56479102	C	T	c.421+137C>T	passenger	ERBB3	c.421+137C>T
chr12	56493652	C	T	c.2968C>T	passenger	ERBB3	P990S
chr12	56482537	G	A	c.994G>A	passenger	ERBB3	E332K
chr12	25362806	G	A	c.567+5572C>T	passenger	KRAS	c.567+5572C>T
chr12	25398329	C	T	c.1-11G>A	passenger	KRAS	c.1-11G>A
chr12	56487629	G	A	c.1562G>A	passenger	ERBB3	R521Q
chr12	56480410	G	A	c.517G>A	passenger	ERBB3	E173K
[truncated: 1,194 more rows]
