# Supplementary material for: Somatic mutations in 3929 HPV positive cervical cells associated with infection outcome and HPV type
Source: Nat Commun. 2024 Sep 12;15:7895. doi: 10.1038/s41467-024-51713-y (PMC11393421; doi:10.1038/s41467-024-51713-y)
Supplement: Supplementary file 7 — Source Data [file 41467_2024_51713_MOESM7_ESM.xlsx]

## Sheet: Figure 2
Figure 2a	N of mutated sites (positions)
		x axis
		TIER1	TIER2		TIER1	TIER2
proportion	PIK3CA	8	15	PIK3CA	0.296296	0.0909091
	FBXW7	6	8	FBXW7	0.222222	0.0484848
	KRAS	5	7	KRAS	0.185185	0.0424242
	PTEN	2	23	PTEN	0.0740741	0.139394
	ERBB3	2	1	ERBB3	0.0740741	0.00606061
	TP53	1	69	TP53	0.037037	0.418182
	ERBB2	1	5	ERBB2	0.037037	0.030303
	EP300	1	3	EP300	0.037037	0.0181818
	MAPK1	1	0	MAPK1	0.037037	0
	ARID1A	0	11	ARID1A	0	0.0666667
	STK11	0	11	STK11	0	0.0666667
	NFE2L2	0	5	NFE2L2	0	0.030303
	PIK3R1	0	4	PIK3R1	0	0.0242424
	HRAS	0	3	HRAS	0	0.0181818
Figure 2b
			CANCER	CIN3-AIS	CIN2	CONTROL	CANCER	CIN3-AIS	CIN2	CONTROL	p
proportion	TIER1	PIK3CA	27	37	3	10	0.6	0.544118	0.1875	0.212766
		FBXW7	6	14	3	15	0.133333	0.205882	0.1875	0.319149
		KRAS	4	3	3	4	0.0888889	0.0441177	0.1875	0.0851064
		PTEN	1	1	1	1	0.0222222	0.0147059	0.0625	0.0212766
		ERBB3	0	2	0	5	0	0.0294118	0	0.106383
		TP53	0	1	2	2	0	0.0147059	0.125	0.0425532
		ERBB2	1	2	1	1	0.0222222	0.0294118	0.0625	0.0212766
		EP300	3	5	1	5	0.0666667	0.0735294	0.0625	0.106383
		MAPK1	3	3	2	4	0.0666667	0.0441177	0.125	0.0851064
		ARID1A	0	0	0	0	0	0	0	0
		STK11	0	0	0	0	0	0	0	0
		NFE2L2	0	0	0	0	0	0	0	0
		PIK3R1	0	0	0	0	0	0	0	0
		HRAS	0	0	0	0	0	0	0	0	0.008496
			CANCER	CIN3-AIS	CIN2	CONTROL
	TIER2	PIK3CA	2	17	8	16	0.0645161	0.0798122	0.0683761	0.0378251
		FBXW7	0	20	5	17	0	0.0938967	0.042735	0.0401891
		KRAS	3	5	1	3	0.0967742	0.0234742	0.00854701	0.0070922
		PTEN	1	15	8	41	0.0322581	0.0704225	0.0683761	0.0969267
		ERBB3	1	0	1	2	0.0322581	0	0.00854701	0.00472813
		TP53	15	94	58	196	0.483871	0.441315	0.495726	0.463357
		ERBB2	2	7	6	19	0.0645161	0.0328639	0.0512821	0.0449173
		EP300	0	1	1	6	0	0.00469484	0.00854701	0.0141844
		MAPK1	0	0	0	0	0	0	0	0
		ARID1A	3	32	20	62	0.0967742	0.150235	0.17094	0.146572
		STK11	3	12	3	31	0.0967742	0.056338	0.025641	0.0732861
		NFE2L2	0	1	2	6	0	0.00469484	0.017094	0.0141844
		PIK3R1	1	6	3	14	0.0322581	0.028169	0.025641	0.0330969
		HRAS	0	3	1	10	0	0.0140845	0.00854701	0.0236407	0.1224
Figure 2c
proportion			16	18	45	16	18	45	p
	TIER1	PIK3CA	59	8	4	0.472	0.333333	0.266667
		FBXW7	24	6	4	0.192	0.25	0.266667
		KRAS	6	7	1	0.048	0.291667	0.0666667
		PTEN	3	0	1	0.024	0	0.0666667
		ERBB3	4	1	2	0.032	0.0416667	0.133333
		TP53	2	1	1	0.016	0.0416667	0.0666667
		ERBB2	4	1	0	0.032	0.0416667	0
		EP300	12	0	2	0.096	0	0.133333
		MAPK1	11	0	0	0.088	0	0
		ARID1A	0	0	0	0	0	0
		STK11	0	0	0	0	0	0
		NFE2L2	0	0	0	0	0	0
		PIK3R1	0	0	0	0	0	0
		HRAS	0	0	0	0	0	0	0.01399
	TIER2	PIK3CA	25	6	7	0.0509165	0.0483871	0.0619469
		FBXW7	29	4	5	0.0590631	0.0322581	0.0442478
		KRAS	5	4	1	0.0101833	0.0322581	0.00884956
		PTEN	48	8	7	0.0977597	0.0645161	0.0619469
		ERBB3	4	0	0	0.00814664	0	0
		TP53	216	66	53	0.439919	0.532258	0.469027
		ERBB2	24	2	7	0.0488798	0.016129	0.0619469
		EP300	5	1	2	0.0101833	0.00806452	0.0176991
		MAPK1	0	0	0	0	0	0
		ARID1A	74	19	13	0.150713	0.153226	0.115044
		STK11	32	7	8	0.0651731	0.0564516	0.0707965
		NFE2L2	5	3	1	0.0101833	0.0241935	0.00884956
		PIK3R1	14	3	6	0.0285132	0.0241935	0.0530973
		HRAS	10	1	3	0.0203666	0.00806452	0.0265487	0.6627
All p values were estimated with Fisher's Exact Test for count data with simulated p-value (based on 2000 replicates).

## Sheet: Figure 3
Figure 3
HPV	HPV16			HPV18or45
Mutations	ADENO	CANCER	SCC	ADENO	SCC	Total mutations	Total ICC	% mutations	APOBEC	TIER
PIK3CA_E545K	5	1	11	3	1	21	141	0.148936	YES	TIER1
EP300_D1399N			3			3	141	0.0212766	YES	TIER1
MAPK1_E322K			3			3	141	0.0212766	YES	TIER1
PIK3CA_E542K	1		1			2	141	0.0141844	YES	TIER1
TP53_R213X			1	1		2	141	0.0141844	YES	TIER2
FBXW7_R479P			1	1		2	141	0.0141844	NO	TIER1
FBXW7_R505G				2		2	141	0.0141844	NO	TIER1
KRAS_G12D			1	1		2	141	0.0141844	NO	TIER1
ERBB2_R678Q	1		1			2	141	0.0141844	NO	TIER2
KRAS_G12S				2		2	141	0.0141844	NO	TIER2
STK11_c.290+1G>A				2		2	141	0.0141844	NO	TIER2
TP53_A159V				1	1	2	141	0.0141844	NO	TIER2
ERBB2_S310F			1			1	141	0.0070922	YES	TIER1
FBXW7_R658X			1			1	141	0.0070922	YES	TIER1
PIK3CA_E453K				1		1	141	0.0070922	YES	TIER1
PIK3CA_E726K			1			1	141	0.0070922	YES	TIER1
PIK3R1_R348X		1				1	141	0.0070922	YES	TIER2
PTEN_Q17X		1				1	141	0.0070922	YES	TIER2
TP53_S241F				1		1	141	0.0070922	YES	TIER2
FBXW7_R465H	1					1	141	0.0070922	NO	TIER1
KRAS_G12C				1		1	141	0.0070922	NO	TIER1
KRAS_G13D	1					1	141	0.0070922	NO	TIER1
PIK3CA_H1047R			1			1	141	0.0070922	NO	TIER1
PTEN_R130X			1			1	141	0.0070922	NO	TIER1
ARID1A_R1335X			1			1	141	0.0070922	NO	TIER2
ARID1A_R1446X	1					1	141	0.0070922	NO	TIER2
ARID1A_R2158X				1		1	141	0.0070922	NO	TIER2
ERBB3_G284R	1					1	141	0.0070922	NO	TIER2
KRAS_Q61H	1					1	141	0.0070922	NO	TIER2
PIK3CA_N345K	1					1	141	0.0070922	NO	TIER2
PIK3CA_R38C				1		1	141	0.0070922	NO	TIER2
STK11_Q37X			1			1	141	0.0070922	NO	TIER2
TP53_A138V		1				1	141	0.0070922	NO	TIER2
TP53_c.920-1G>A	1					1	141	0.0070922	NO	TIER2
TP53_C135Y				1		1	141	0.0070922	NO	TIER2
TP53_C141Y			1			1	141	0.0070922	NO	TIER2
TP53_D281Y	1					1	141	0.0070922	NO	TIER2
TP53_G245S	1					1	141	0.0070922	NO	TIER2
TP53_Q144X	1					1	141	0.0070922	NO	TIER2
TP53_R175H	1					1	141	0.0070922	NO	TIER2
TP53_R248W			1			1	141	0.0070922	NO	TIER2
TP53_V173M	1					1	141	0.0070922	NO	TIER2

## Sheet: Figure 4
Figure 4a	Allele Fraction by status
	Min	1st	Median	Mean	3rd	Max.	p
Cancer	0.0335	0.05248	0.08746	0.15753	0.19379	0.62631
CIN3-AIS	0.02002	0.0395	0.04531	0.09315	0.08333	0.52764	0.000304
	Min	1st	Median	Mean	3rd	Max.	p
Cancer	0.0335	0.05248	0.08746	0.15753	0.19379	0.62631
Control	0.02778	0.03497	0.0386	0.04526	0.04571	0.21993	1.249e-09
	Min	1st	Median	Mean	3rd	Max.	p
CIN3-AIS	0.02002	0.0395	0.04531	0.09315	0.08333	0.52764
Control	0.02778	0.03497	0.0386	0.04526	0.04571	0.21993	0.0003449
P values estimated using Wilcoxon rank sum test with continuity correction. Tests were two sided.
Figure 4b	Allele fraction by time-points
	Min	1st	Median	Mean	3rd	Max.	NAs	versus	p
TP1	0.03636	0.04734	0.06452	0.12422	0.10616	0.62631
TP2	0.006993	0.0122	0.016382	0.032081	0.033402	0.097222	11	TP1	0.0004854
TP3	0.01337	0.01337	0.01337	0.01337	0.01337	0.01337	22	TP2	0.7692
TP4	0.01987	0.01987	0.01987	0.01987	0.01987	0.01987	22	TP3	1
P values estimated using Wilcoxon signed rank exact test. Tests were two sided.
